# Supplementary material for: Age Effects and Temporal Trends in HPV-Related and HPV-Unrelated Oral Cancer in the United States: A Multistage Carcinogenesis Modeling Analysis
Source: PLoS One. 2016 Mar 10;11(3):e0151098. doi: 10.1371/journal.pone.0151098 (PMC4786132; doi:10.1371/journal.pone.0151098)
Supplement: S2 File — (CSV) [file pone.0151098.s002.csv]

	1973	1974	1975	1976	1977	1978	1979	1980	1981	1982	1983	1984	1985	1986	1987	1988	1989	1990	1991	1992	1993	1994	1995	1996	1997	1998	1999	2000	2001	2002	2003	2004	2005	2006	2007	2008	2009	2010	2011	2012
0	13982	14139	18186	17894	18739	18736	19437	20594	20673	21114	21191	21002	21997	22692	23718	25037	27156	28164	26769	37124	36450	35465	34529	32994	33244	33903	34626	80741	82491	79819	78419	78681	72389	77963	83850	85123	85001	84177	84200	84668
1	14678	14815	17913	17972	17632	18374	18300	19373	20155	20087	20520	20567	20482	21432	22181	23175	24414	26588	28107	37515	37658	37119	36429	35734	34167	34813	35796	80483	80461	82337	79712	78545	73099	78126	78986	84646	85953	84822	84412	84423
2	15331	15270	18555	17682	17832	17620	18462	18771	19756	20419	20374	20774	20923	20797	21825	22581	23561	24958	27013	40642	37917	38047	37515	36930	35978	34498	35127	80923	80327	80503	82369	79828	72651	78859	79310	80095	85876	87345	84919	84363
3	14845	16395	19606	18717	17832	18028	17811	18855	18973	19836	20500	20393	20868	20950	20878	21891	22579	23762	25302	39571	41728	38881	39396	39000	38287	37546	36138	81785	81017	80589	81037	82994	74083	78424	80218	80853	81700	86796	87465	85165
4	14900	15986	21331	19957	19108	18282	18553	18648	19619	19606	20461	21073	21059	21498	21628	21530	22488	23350	24792	38233	41214	43208	40349	40982	40255	39610	38767	83001	82118	81586	81457	81868	77185	80806	80225	82276	82863	84559	86963	87618
5	13991	15051	19320	20245	19188	18643	18172	18784	18640	19559	19658	20615	21415	21312	21695	21607	21352	22622	23625	36085	38353	41180	43331	40524	41112	40547	39966	86687	83108	82362	81612	81414	75483	83005	81102	80492	82513	83015	84862	86997
6	14497	15028	19364	19715	20768	19756	19297	19073	19192	18913	19868	19896	20863	21465	21288	21531	21434	21479	22764	34051	36132	38240	41196	43453	40485	41331	40727	89118	86791	83371	82438	81763	75604	80423	82955	80765	80412	82353	83183	84921
7	14974	15234	18987	19559	20059	21258	20390	20471	19420	19489	19293	20266	20355	21250	21842	21597	21899	22133	22522	33771	35153	37102	39290	42489	44487	41586	42720	91659	89302	87297	83970	83141	76408	81408	81956	84394	82425	81838	82597	83330
8	15450	15694	19023	18877	19496	20005	21257	20599	19595	18560	18720	18523	19561	19552	20390	20882	20715	21418	21577	31127	33201	34551	36718	39153	42208	44447	41845	93383	91939	89714	87859	84479	77705	81974	82445	82768	85487	83431	81990	82751
9	16218	17025	20736	20191	20244	21113	21910	22807	21350	20349	19435	19662	19622	20669	20731	21615	22301	22195	23519	33289	33563	35402	36593	38784	40617	43686	45560	94297	93929	92571	90481	88655	79168	83544	83273	83609	83925	86156	83443	82032
10	16496	17250	21331	20730	20214	20284	21184	21568	22991	21496	20578	19588	19817	19601	20654	20746	21775	23077	22435	33337	32899	32868	34572	35667	37335	39032	41737	96356	95301	95287	94514	92594	84604	86980	87140	87170	87754	88173	86399	83560
11	16162	17003	21488	21499	21077	20705	20948	21198	20992	22333	20990	20094	19198	19392	19276	20375	20528	21666	22821	31290	32916	32249	32281	33968	34737	36420	37982	90546	96730	95312	95210	93944	84950	89025	86045	85569	85358	86142	88211	86339
12	16178	16806	21028	21113	21011	20484	20009	20259	20362	20169	21621	20374	19650	18806	19140	19153	20341	20832	22157	32959	31878	33418	32832	33024	34580	35452	37187	86784	91143	97671	96284	96214	88179	91685	90594	87451	87019	86841	86313	88338
13	16071	17059	21320	21426	21614	21609	21129	20977	20525	20521	20343	21748	20526	19692	18885	19207	19237	20710	20952	31299	32801	31581	33188	32731	32673	34298	35149	84542	87284	91693	97935	96368	89350	93483	91847	90485	87062	86714	86871	86440
14	16214	16807	21338	21258	21330	21447	21337	21539	20648	20179	20350	20241	21779	20563	19898	19220	19679	19878	21258	30205	32061	33474	32347	34146	33399	33493	35205	82871	84774	87528	91676	97650	89065	94411	93080	90960	89464	86455	86940	86980
15	15980	17158	21431	21771	21746	21806	21927	22238	21516	20690	20412	20695	20831	22553	21483	20827	20134	20757	20441	30915	30650	32313	33700	32659	34086	33460	33482	81918	83547	85628	88638	93004	92284	96559	96842	95474	93436	90801	86441	86959
16	16022	16768	21575	21678	22172	22260	22443	22680	22476	21756	20987	20768	21180	21313	23066	21952	21302	20826	20877	28815	30781	30451	32227	33780	32501	34110	33527	79666	82504	84260	86740	89480	87013	99154	98004	98267	96741	94940	90850	86599
17	15309	16657	20767	21364	21464	21907	21987	22117	22267	22188	21666	21083	21074	21554	21784	23673	22658	22043	21194	29359	28721	30538	30239	32003	33424	32368	33985	79028	80067	82791	84449	86508	82533	92775	99041	97610	97404	96582	95245	91005
18	14507	15541	20622	20580	21170	21270	21717	21804	21847	21970	21919	21407	20905	20813	21230	21390	23147	22142	21452	28486	28618	28080	29904	29762	31554	33015	32036	79353	78114	79227	82282	83901	78969	88034	92783	99113	97859	97470	95384	94260
19	14539	15756	20766	21575	21586	22285	22432	22967	23053	23197	23474	23583	23215	22641	22610	23060	23248	25025	24041	31834	30153	30091	29348	31103	30818	32525	33702	79350	78937	77813	78824	81861	76502	84648	88167	92796	98957	98392	96155	94443
20	14401	15596	20459	20961	21793	21816	22469	22778	23069	22882	22985	23293	23464	23074	22630	22594	23116	23961	24813	32809	31606	29982	30020	29521	31302	31237	32855	81434	80240	79765	78014	79130	74484	81556	84134	86975	91209	97469	99165	97135
21	14024	14948	19725	20467	21037	21940	22049	22867	22749	23059	23027	23219	23614	23798	23381	22788	22653	22383	23502	33774	32280	31013	29492	29842	29320	31281	31176	77141	82542	80964	80178	78739	72391	80558	82293	84445	86975	91542	98390	100432
22	14375	14896	19522	20505	21350	21990	23000	23070	23404	23202	23516	23480	23668	23919	23947	23260	22501	22311	21941	32562	33244	31893	30868	29699	30206	29863	31981	73320	78631	83760	81772	81119	72018	78080	80969	81893	83845	86622	92734	99772
23	13860	15112	19233	19914	21009	21936	22660	23895	23619	23998	23963	24448	24569	24789	25037	24949	24180	23244	23128	32113	33638	34136	32976	31858	30794	31290	30930	72962	73754	78967	83847	81990	74404	77503	78651	81157	81925	83601	87024	93089
24	13363	14224	19277	19487	20294	21477	22533	23662	24398	24147	24710	24811	25439	25562	25741	25899	25728	24970	24402	34491	33545	35070	35743	34607	33633	32553	33117	70846	73269	74250	79275	84421	75738	80509	78486	79845	82073	82811	83950	87507
25	13383	14929	19989	20937	20955	21533	22533	23625	24202	25044	24913	25475	25507	25901	25792	25773	25818	25697	25490	35523	35171	34375	36120	36923	36178	35247	34233	72907	71274	73590	74528	79915	78389	81548	81815	79313	80734	82641	83301	84149
26	12895	13907	19199	19676	20802	20910	21606	22634	23493	24050	24944	24881	25521	25507	25953	25841	25806	25929	26233	37210	35667	35314	34463	36118	36947	36180	35134	71187	73089	71221	73324	74249	73546	82633	80849	80921	78017	79363	83089	83509
27	11002	14136	18816	19777	20357	21520	21639	22249	23229	23998	24515	25398	25323	25838	25765	26132	25929	25840	26734	38773	37759	36418	36038	35198	37092	37934	37276	73880	71703	73712	71876	74474	70004	79889	84803	83199	83429	80487	79677	83350
28	10504	10778	17464	17763	18804	19417	20587	20971	21383	22229	22933	23413	24233	24058	24539	24383	24637	24658	24887	37396	37539	36940	35902	35777	35371	37418	38560	76917	74046	71561	73309	71361	68258	73350	78753	83229	81280	81481	80714	79862
29	10515	11415	14778	18038	18510	19665	20381	22903	22885	23406	24483	25454	26201	27232	27237	27922	27906	27844	28739	41830	42148	41912	40916	39320	38993	38037	39906	81253	77137	73923	71409	73383	66103	72386	73415	78585	82819	81080	81873	81106
30	10962	11383	15166	14836	18149	18636	19801	21778	22715	22541	22981	24037	24962	25586	26539	26281	26629	26955	27216	41061	41140	41676	41800	41115	39982	39827	39222	82556	81676	77561	74598	72394	69037	71121	74068	75084	80492	84538	81281	82055
31	9649	10662	13986	14527	14353	17772	18416	20535	20950	21811	21716	22265	23366	24268	24914	25730	25418	25713	26549	38909	39790	39449	39866	39799	39016	37663	37424	76301	82670	81645	77512	74592	67490	72977	71165	73802	74867	79889	84718	81369
32	9633	10563	14580	14810	15464	15394	19138	19624	20575	20951	21836	21820	22421	23511	24427	24935	25678	25420	26249	38974	38850	39562	39177	39505	39482	38571	37196	76510	76560	83280	82627	78720	71059	72970	75197	73644	76485	77382	80139	84920
33	9095	10316	13916	14945	15231	15944	15898	18391	18802	19793	20305	21363	21544	22238	23444	24345	24898	25744	25682	37971	38846	38628	39344	38834	39249	39104	38153	77050	76638	76731	83288	82719	73668	75017	73453	75355	73595	76807	77600	80432
34	8859	9482	12925	13399	14141	14192	14592	15094	18699	19141	20316	21014	22271	22505	23326	24554	25523	26032	27495	38979	39591	40258	39866	40325	39828	40101	39576	80738	77278	76797	76971	83582	77555	77831	75656	73653	75600	73800	76813	77586
35	8405	8789	11550	12436	12973	13814	13985	15093	14731	18162	18621	19847	20579	21809	22060	22760	23934	25172	25856	39018	38796	39604	40501	40401	41320	41038	41408	85623	80782	77397	77040	77072	78769	82154	78394	76018	73882	75676	73755	76820
36	8115	8654	11170	11597	12515	13079	13966	14079	14497	14143	17523	18128	19437	20190	21452	21636	22317	23484	24565	35908	37549	37134	37869	38789	38762	39566	39140	84512	85761	80896	77453	77220	72324	83162	82529	78588	76222	73953	75797	73998
37	8036	8461	11117	11402	11933	12964	13666	14372	14372	14748	14487	18080	18798	20159	20981	22193	22390	23045	24197	35704	36340	37761	37238	38071	38919	38765	39359	83330	84571	85843	80822	77427	71982	76191	83260	82398	78355	76007	73861	75543
38	7662	7904	10104	10472	10636	11034	11891	12597	13192	13157	13565	13403	16823	17503	18776	19443	20576	20966	21517	32061	33629	34313	35915	35778	36804	37742	37791	82515	83193	84385	85732	80546	72190	75931	76113	82987	82163	78296	76083	73826
39	7714	7952	9964	10105	10471	10664	11082	12545	13443	14172	14341	15013	15045	19000	19942	21492	22441	23287	23971	34140	35251	36405	36773	38136	37510	38042	38473	82155	82345	83076	84314	85676	75179	76447	76232	76458	82997	82524	78245	76092
40	8144	8298	10476	10519	10663	11080	11305	12233	12751	13589	14332	14535	15179	15128	18956	19647	21025	22352	22356	32743	33283	34608	36189	36969	38809	38518	39464	85030	82028	82230	83065	84272	79817	79424	76626	76087	76202	82521	82343	78082
41	7694	8403	10288	10331	10364	10517	10917	11032	11473	12060	12942	13781	14080	14765	14725	18442	19226	20430	21518	30274	30899	31261	32436	33853	34539	36123	35760	79639	85229	82226	82522	83368	79012	85228	80504	77653	77017	76909	82426	82214
42	7760	7840	10330	10086	10134	10185	10372	10766	11163	11585	12199	13112	13952	14193	14830	14719	18409	19242	20243	30206	30027	30697	31129	32400	33928	34668	36290	78154	79328	84976	81705	82164	77086	83252	84942	79984	77006	76830	76583	82224
43	8672	8183	9740	10236	10004	10076	10131	10271	11003	11394	11840	12461	13417	14228	14421	14957	14848	18520	19129	28470	29864	29660	30352	30845	32154	33660	34382	77355	77946	79312	85096	81874	76731	82189	84059	85665	80663	77162	76633	76524
44	7898	8790	9887	9660	10199	10028	10147	10473	10716	11358	11716	12118	12715	13564	14284	14372	14879	14719	18830	27610	28651	29935	29695	30414	30857	32084	33565	73990	77251	77608	78748	84434	75233	80626	81568	83010	84362	79821	76805	76273
45	7914	8205	10699	9727	9515	10062	9858	10120	10505	10672	11305	11633	12007	12522	13376	14073	14157	14713	14372	26447	27232	28391	29907	29932	30917	31571	33053	73539	73625	76909	77318	78221	77935	79389	80414	81113	82355	83527	79611	76642
46	7710	8071	9687	10377	9484	9309	9848	9977	10184	10481	10632	11214	11468	11735	12186	12871	13413	13441	14052	19705	25047	25810	26906	28419	28473	29461	30108	69025	73283	73362	76687	77079	72498	82852	79567	80504	81287	82546	83215	79415
47	7863	7811	9550	9534	10245	9361	9202	10250	10165	10369	10747	10956	11600	11882	12201	12623	13346	13814	14054	21250	20321	25768	26506	27634	29122	29112	30135	65538	68750	73103	73283	76461	71410	77270	83096	79861	80712	81247	82152	82703
48	8094	8404	9788	9912	9961	10803	9932	9214	9029	8941	9142	9487	9673	10216	10468	10692	11039	11695	12416	18713	19313	18699	23921	24933	26312	28037	28357	63394	65293	68638	72898	73114	70695	75948	77436	83124	79916	80667	80979	81904
49	7654	8229	9940	9554	9740	9831	10692	9722	9711	9595	9614	9947	10441	10696	11406	11727	12031	12300	13525	20752	20902	21377	20387	25890	26666	27850	29337	62992	63118	65291	68560	72920	67758	75640	76678	78055	83802	80884	80337	80596
50	7534	7616	9520	9369	8912	8981	8978	10072	10084	9992	9778	9720	9960	10298	10427	10960	11110	11428	11611	18968	19889	20344	20960	20329	26150	27253	28739	62927	62682	62697	64831	67898	66760	71757	74916	75846	77030	82349	80461	80057
51	7682	8370	9779	10089	10089	9732	9919	9449	9362	9363	9297	9154	9134	9352	9681	9801	10289	10356	10904	16630	17974	18842	19184	19886	19263	24788	25701	58324	62751	62700	62704	64987	62936	72095	72644	75936	76859	78304	81816	79785
52	7372	7927	9963	9618	9963	9995	9647	9781	9644	9511	9485	9396	9249	9159	9340	9603	9679	10122	10378	16324	16520	17950	18855	19359	20167	19646	25295	55096	58063	62273	62286	62128	59489	66791	71603	72009	75084	75816	77772	81266
53	8181	7791	9538	9919	9676	10106	10182	9702	9621	9503	9401	9452	9434	9276	9219	9417	9713	9716	10371	15893	16496	16664	17998	18855	19315	20013	19362	52589	54867	57962	62286	62219	57383	63865	67244	72100	72635	75612	75270	77259
54	6703	8039	8771	8945	9329	9101	9502	10078	10005	9892	9776	9700	9795	9735	9555	9488	9661	9972	10013	16135	16265	16915	17053	18489	19338	19812	20473	42878	52351	54661	57649	61863	56985	61020	63545	66692	71582	72276	75036	74669
55	6437	7305	9818	8807	8949	9220	9111	9776	9756	9713	9674	9651	9646	9761	9740	9522	9470	9864	9931	14972	15836	15980	16603	16785	18160	19034	19408	42487	42656	52005	54266	57132	56822	60373	60499	62883	65893	70723	71747	74505
56	6108	6543	8455	9619	8643	8786	9360	9248	9231	9220	9251	9269	9293	9302	9444	9393	9204	9081	9602	14563	14452	15263	15375	16013	16144	17485	18259	40250	42304	42552	51970	54229	52921	60751	60780	60975	63622	66531	69989	71051
57	5722	5971	7278	7966	9023	8028	8342	9481	9481	9414	9403	9419	9451	9443	9435	9496	9402	9327	9052	14433	14465	14406	15251	15408	16100	16305	17656	40145	39983	41946	42194	51453	49619	55954	60054	60127	60303	62885	65957	69489
58	5864	5912	7186	7459	8255	9439	8715	8786	8772	8697	8589	8539	8514	8474	8400	8273	8256	8008	8202	11969	12798	12928	12972	13887	14107	14878	15138	36487	39774	39659	41683	41808	47217	52689	55770	59883	60023	59976	62336	65305
59	5432	5858	6856	6931	7142	7870	9212	8458	8580	8620	8654	8669	8753	8814	8860	8809	8759	8873	8815	13270	12812	13609	13708	13711	14584	14739	15416	34816	36180	39480	39403	41331	38265	50215	52393	55269	59519	59732	59248	61691
60	5099	5175	6692	6473	6521	6726	7329	8957	9002	9035	9054	9052	9044	9024	9029	8938	8829	8782	8851	13064	13301	12915	13824	14047	14156	15156	15398	35064	34414	35692	38847	38602	37457	40029	49137	50966	53668	57967	59061	58655
61	5032	5521	7039	7338	7590	7817	7954	7755	7880	7975	8105	8215	8353	8377	8426	8481	8479	8396	8357	12528	12260	12396	12010	12826	12947	13011	13879	31825	34667	34194	35558	38775	35717	40130	40368	49681	51742	54077	57216	58379
62	4849	5322	6761	7044	7263	7479	7607	7413	7551	7689	7880	8090	8300	8444	8506	8596	8701	8750	8641	12736	12707	12430	12486	12079	12908	12990	13008	31243	31497	34362	33817	35083	35501	37722	39834	40071	49382	51396	53258	56506
63	4465	4882	6350	6633	6856	7063	7200	7014	7073	7188	7349	7578	7818	8019	8165	8187	8282	8314	8390	12173	12261	12308	12115	12220	11932	12790	12953	29536	30785	31208	33961	33503	31908	37644	37537	39538	39948	48909	50804	52639
64	4474	4848	6299	6518	6689	6844	6935	6726	6806	6941	7156	7425	7804	8133	8407	8623	8741	8895	8825	12806	12620	12667	12663	12380	12481	12087	12914	29062	29044	30289	30712	33320	30328	33406	36912	36727	38714	39180	48278	50106
65	4165	4482	5918	6175	6420	6716	7054	7233	7348	7439	7585	7755	7948	8203	8376	8491	8591	8719	8959	12967	12981	12810	12902	12958	12800	12861	12467	29129	28654	28640	29942	30405	30634	32323	33358	36846	36837	38701	38629	47638
66	3652	3959	5218	5497	5732	6035	6391	6564	6675	6829	6940	7068	7245	7414	7664	7863	7999	8035	8025	11991	11950	12097	12029	12154	12189	12073	12235	26848	28758	28302	28239	29437	27638	32256	31937	32825	36441	36326	38034	37941
67	3681	3968	5293	5578	5816	6140	6464	6657	6770	6882	7036	7101	7206	7366	7503	7752	7949	8109	8044	11618	11951	11868	11905	11766	11816	11900	11818	26189	26383	28207	27818	27699	26649	29088	31798	31445	32418	35854	35757	37412
68	2987	3264	4384	4636	4878	5156	5468	5664	5898	6087	6268	6448	6556	6713	6893	7083	7394	7550	7294	10460	10329	10485	10430	10489	10373	10372	10471	24940	25733	26024	27832	27465	25130	28236	28897	31487	31370	32192	35264	35166
69	3646	3852	5204	5378	5535	5745	5973	6094	6320	6494	6615	6700	6802	6827	6882	6987	7095	7246	7436	10468	10363	10261	10582	10544	10518	10424	10517	23290	24358	25087	25372	27105	24569	26177	27427	27939	30449	30406	31583	34605
70	3078	3300	4404	4642	4818	4995	5174	5382	5594	5841	6024	6161	6321	6481	6578	6703	6868	7136	7251	10804	10459	10460	10395	10618	10653	10788	10787	24497	22689	23696	24426	24644	24243	25517	25353	26522	27130	29479	29768	30939
71	2487	2706	3589	3819	3989	4154	4323	4530	4765	5001	5252	5446	5597	5735	5902	5989	6134	6327	6534	9711	9918	9553	9544	9401	9706	9726	9899	22245	24209	22335	23410	24104	22525	25688	25380	25110	26423	26767	28853	29158
72	2349	2560	3428	3646	3830	4020	4208	4399	4600	4828	5042	5270	5439	5540	5638	5751	5817	5911	6069	9225	9382	9530	9253	9321	9222	9460	9651	21959	21717	23658	21756	22806	21548	23437	24907	24504	24428	25671	26063	28036
73	2113	2307	3113	3326	3508	3683	3856	4029	4195	4401	4614	4830	5026	5167	5246	5318	5415	5472	5632	8464	8840	8973	9181	8935	8962	8884	9243	21212	21414	21151	23121	21243	20596	22697	23010	24385	24240	23965	25005	25507
74	2074	2273	3092	3300	3478	3645	3821	3977	4115	4276	4479	4659	4843	5008	5117	5159	5202	5296	5422	8164	8357	8846	9021	9246	8972	9079	9100	20540	20648	20848	20463	22349	18845	21286	21766	22012	23446	23334	23254	24300
75	1894	2089	2885	3002	3149	3293	3501	3671	3815	3988	4163	4356	4533	4711	4918	5032	5135	5269	5204	7850	8112	8362	8858	9044	9277	9058	9235	20368	19729	19821	19961	19575	19572	19336	20338	20629	21097	22334	22608	22524
76	1622	1793	2401	2506	2632	2761	2945	3277	3412	3545	3697	3853	4018	4176	4331	4500	4612	4637	4749	6848	7123	7318	7560	8046	8153	8412	8233	18362	19642	18977	19133	19250	17326	20325	18718	19620	20099	20294	21573	21822
77	1631	1793	2424	2514	2629	2743	2903	3111	3260	3413	3558	3713	3880	4053	4223	4404	4606	4766	4614	6906	6793	7032	7213	7411	7875	7955	8245	17502	17605	18872	18061	18249	16865	17799	19527	17889	18948	19470	19610	20816
78	1272	1401	1917	1979	2067	2155	2266	2739	2871	3023	3146	3265	3388	3524	3686	3800	3966	4200	4868	6768	6799	6553	6755	6806	6921	7280	7303	16582	16729	16774	17956	17197	15999	17296	16911	18601	17104	17904	18653	18876
79	1381	1575	2308	2474	2657	2832	3073	2483	2631	2779	2949	3085	3251	3394	3586	3790	3972	4101	3959	6673	6347	6335	6120	6269	6295	6366	6710	14955	15714	15858	15907	17074	15029	16385	16583	16143	17979	16593	17126	17855
80	1171	1295	1755	1841	1922	2023	2051	2175	2295	2412	2540	2677	2794	2895	2999	3137	3270	3459	3622	5211	6079	5908	6046	6028	6320	6503	6756	15297	14062	14704	14749	14760	14651	14961	15257	15305	15016	16486	15853	16397
81	945	1042	1397	1443	1513	1578	1610	1700	1783	1888	1999	2106	2219	2316	2412	2508	2628	2750	3075	4717	4609	5280	5072	5163	5072	5286	5376	12515	14403	13264	13947	14033	13047	15152	14459	14653	15019	14729	15622	15058
82	790	889	1185	1246	1314	1391	1432	1516	1589	1690	1804	1935	2035	2162	2263	2370	2475	2553	2569	4291	4486	4414	5108	4941	5031	4977	5210	11634	11695	13449	12251	12935	11893	12867	14078	13249	13675	13791	13923	14832
83	664	743	1041	1095	1159	1226	1271	1351	1431	1522	1620	1742	1864	1962	2088	2178	2271	2367	2407	3669	4042	4217	4112	4742	4505	4564	4479	10444	10742	10827	12500	11421	11149	11975	12102	13311	12619	12897	12956	13056
84	706	780	1064	1126	1185	1258	1301	1380	1448	1516	1604	1687	1775	1897	1975	2083	2151	2223	2291	3487	3455	3812	3957	3817	4392	4119	4148	9082	9554	9843	9889	11538	9638	11001	10982	11103	12382	11959	12150	12133
