# Supplementary material for: Age Effects and Temporal Trends in HPV-Related and HPV-Unrelated Oral Cancer in the United States: A Multistage Carcinogenesis Modeling Analysis
Source: PLoS One. 2016 Mar 10;11(3):e0151098. doi: 10.1371/journal.pone.0151098 (PMC4786132; doi:10.1371/journal.pone.0151098)
Supplement: S3 File — (CSV) [file pone.0151098.s003.csv]

	1973	1974	1975	1976	1977	1978	1979	1980	1981	1982	1983	1984	1985	1986	1987	1988	1989	1990	1991	1992	1993	1994	1995	1996	1997	1998	1999	2000	2001	2002	2003	2004	2005	2006	2007	2008	2009	2010	2011	2012
0	14172	14496	18592	18263	19284	19259	19962	21031	21185	21617	21759	21546	22548	23314	24302	25669	27784	28910	27323	37946	37648	36768	35711	34056	34959	35383	36085	84002	84651	82281	82044	81896	75377	80955	87237	87988	87113	86870	87335	87910
1	14699	14893	18187	18238	17870	18840	18768	19824	20599	20565	20979	21071	20910	21816	22586	23531	24802	26998	28762	38197	38194	37931	37433	36604	34849	36147	36797	82911	83701	84543	82411	82234	75925	81470	82435	88479	89142	87498	87060	87540
2	15795	15578	18878	18056	18119	17771	18756	18969	19952	20669	20706	21125	21385	21261	22305	23140	24135	25558	27728	42068	39032	39096	38945	38502	37418	35783	37155	84171	82930	83657	84475	82506	76028	81707	82434	83101	89396	90125	87487	86976
3	15017	16718	19833	18947	18166	18276	17989	19278	19354	20194	20870	20819	21314	21485	21387	22392	23133	24301	25828	40475	42834	39722	40103	40091	39577	38602	37051	84511	84224	83041	83988	84671	76274	81672	82683	83573	84276	89875	90158	87502
4	15004	16127	21792	20377	19545	18843	19061	19135	20215	20117	20946	21565	21581	21989	22194	22044	22970	23865	25364	38942	42144	44470	41327	41936	41609	41249	40169	86119	84825	84832	84266	85362	79232	83810	84354	85682	86862	87890	90191	90337
5	14117	15217	19491	20581	19381	18808	18401	18980	18784	19897	20011	21024	21920	21942	22393	22478	22215	23542	24331	37057	39232	42283	44659	41576	42065	41826	41458	90163	86141	84898	84819	83921	78724	84910	83745	83922	85006	86465	88074	90431
6	14461	15056	19469	19856	21114	20001	19534	19434	19601	19248	20343	20331	21325	21979	21887	22134	22158	22121	23788	35115	37238	39220	42360	44878	41500	42193	41878	91980	90081	86094	84865	84749	77264	83608	84943	83668	83814	85294	86735	88196
7	15239	15397	19234	19803	20358	21786	20830	20911	19908	19965	19653	20702	20705	21539	22103	21872	22131	22415	22652	34625	35791	37796	39900	43239	45491	42194	43211	94417	92114	90469	86556	85603	79363	83261	85115	86332	85187	84801	85516	86694
8	15658	15923	19174	18994	19566	20111	21529	20740	19750	18785	18974	18658	19782	19711	20518	21015	20889	21585	22008	31869	34203	35387	37647	40040	43330	45934	42858	95706	94681	92667	91074	87103	79923	84958	84213	85948	87267	85732	85235	85577
9	16616	17355	21192	20491	20510	21369	22217	23359	21799	20823	20000	20292	20182	21375	21410	22332	23084	23057	24208	34812	34846	36953	37890	40111	41888	45067	47269	97817	96373	95575	93728	92167	81853	86168	86811	86057	87847	88901	85730	85176
10	16735	17594	21644	21117	20530	20657	21615	22167	23665	22031	21074	20175	20429	20085	21252	21289	22269	23651	23293	34479	34479	34292	36297	37189	38910	40562	43456	99861	98858	97916	97625	96244	88225	90021	90249	91115	90651	91923	89179	86060
11	16198	17034	21454	21407	21073	20649	20943	21349	21337	22737	21266	20345	19535	19738	19495	20676	20764	21986	23329	32149	33526	33352	33166	35157	35697	37399	38867	92895	100365	99090	97737	97197	88728	92693	89333	89065	89530	89682	92217	89272
12	16426	17089	21411	21607	21458	21029	20503	20636	20720	20704	22220	20841	20067	19284	19612	19515	20785	21121	22339	33471	32647	33952	33864	33806	35633	36263	38029	89191	93335	100908	99507	98080	90175	94357	93122	89364	88915	89524	89949	92182
13	15897	16877	21110	21346	21608	21511	21114	20861	20462	20502	20595	22088	20789	19983	19304	19699	19643	21219	21350	31739	33530	32545	33904	33901	33574	35417	36005	86271	89758	94092	101668	100129	91536	96724	95494	94039	90211	89646	89757	90016
14	16334	16864	21529	21516	21642	21790	21570	21879	20907	20498	20666	20780	22438	21127	20435	19839	20340	20538	21847	31126	32647	34420	33504	35052	34812	34558	36518	85995	86693	90130	94306	101643	92673	97022	96594	94993	93221	89634	89818	89909
15	15973	17009	21231	21702	21785	21936	22148	22399	21722	20810	20549	20846	21205	22995	21799	21146	20492	21205	21067	31833	31565	33030	34855	34013	35226	35061	34791	84848	86481	87459	91041	95169	95677	99747	98651	98148	96655	94280	89714	89903
16	16098	16804	21301	21363	21905	22025	22235	22652	22393	21764	20934	20762	21211	21566	23407	22227	21601	21096	21271	29957	31556	31388	32887	34899	33759	35070	34936	82893	85325	87029	88074	91795	88886	102570	101341	100169	99510	98087	94158	89758
17	15330	16635	20667	21120	21158	21640	21723	22171	22361	22216	21775	21111	21128	21622	22057	24040	22906	22321	21445	30429	29655	31302	31060	32542	34385	33427	34721	82968	83696	86153	87794	88782	85604	95459	103789	102166	100859	100472	98292	94274
18	14173	15392	20010	20088	20499	20601	21190	21239	21393	21647	21550	21151	20613	20540	21019	21380	23178	22229	21755	29236	29337	28818	30388	30248	31730	33491	32485	81307	82827	83285	85572	87486	81196	90887	95386	103378	101814	101019	99564	97477
19	13463	15151	19530	20611	20691	21308	21585	22093	22349	22530	22997	22998	22725	22081	21972	22457	22792	24595	23599	31681	30064	30035	29380	30848	30729	32000	33491	80203	81684	82492	82318	85117	79447	86120	89701	93840	101481	100252	99954	98772
20	13273	14974	19029	19869	20828	20914	21589	21789	22083	22097	22382	22826	22876	22616	22039	21904	22531	23513	24316	32457	31116	29504	29635	29061	30732	30618	31742	80967	81055	81765	81502	82405	77410	84039	84476	87658	91417	98567	101543	101454
21	12483	14081	18050	19047	19806	20666	20944	21688	21583	21994	22208	22547	23016	23200	22863	22224	21993	21892	22950	33182	31386	29991	28530	28755	28488	30030	29878	75506	81369	81046	80725	82346	75799	82829	84273	84477	87783	91430	99790	102498
22	12524	13232	16990	17970	18870	19522	20578	21052	21277	21104	21635	21844	22164	22580	22576	22110	21368	21305	20788	31074	31273	29775	28617	27383	27926	27686	29201	71253	75545	80702	79217	80475	74096	79600	81226	82180	82517	85342	92223	100541
23	11855	13311	16591	17494	18492	19392	20191	21542	21389	21612	21545	22113	22407	22701	22902	22765	22181	21339	21299	30040	30814	31087	29832	28796	27903	28411	28242	69252	71293	75032	79219	79272	73330	78826	79062	80501	81812	81988	86321	93068
24	11854	12861	17070	17247	18172	19164	20220	21329	22044	21964	22339	22398	23090	23452	23630	23765	23556	23086	22144	31449	30475	31318	31756	30565	29734	28717	29394	66268	69063	70648	73440	78727	71749	77996	77991	78282	79638	80484	82655	86692
25	11900	13483	17565	18442	18274	18920	19712	20835	21502	22326	22358	22825	22837	23364	23470	23559	23584	23578	23142	32170	31631	30938	32002	32634	31960	31056	30286	67635	65940	68409	69527	73390	72015	76534	77676	77837	78232	79410	80871	82994
26	11719	12821	17136	17433	18378	18273	18996	19848	20675	21258	22058	22101	22578	22554	22963	23041	23038	23215	23349	33562	31606	31202	30460	31442	32234	31475	30462	65082	67213	64947	66641	68368	66179	75181	74524	75324	75249	74975	79736	81101
27	9457	12396	16482	17175	17575	18626	18625	19333	20198	20962	21525	22353	22381	22797	22651	23022	22973	23149	23584	35116	33993	32219	31965	31298	32660	33576	32937	67978	64731	66477	63864	66410	63002	70231	75236	74452	75460	75238	75617	80057
28	9276	9671	15342	15503	16226	16635	17643	17786	18359	19113	19821	20377	21159	21128	21433	21254	21511	21804	22189	33583	33648	32890	31444	31498	31315	32885	33785	70447	67558	64275	65827	63866	61613	67291	70362	75472	75031	75479	76150	76114
29	9231	10080	12811	15641	15938	16778	17299	19706	19680	20395	21358	22328	23132	24119	24209	24679	24610	24644	25609	37947	37918	37454	36311	34383	34242	33600	34851	73887	70168	66997	63511	65763	59117	65381	67242	70588	75789	75018	75635	76175
30	9952	10390	13423	13041	15939	16280	17140	19001	19700	19490	20154	21052	21952	22601	23427	23250	23371	23787	23717	36882	37029	37408	37541	36969	35638	36051	35673	76063	74221	70867	67613	65206	63269	64959	68253	70568	74336	78887	75515	75993
31	8554	9536	12340	12601	12401	15401	15954	17746	18104	18744	18639	19357	20302	21223	21857	22625	22414	22603	23356	34485	35526	35287	35499	35497	34888	33364	33232	69656	75638	73287	69619	66694	59733	65396	63494	66625	68699	72853	78959	75487
32	8380	9303	12778	12911	13293	13222	16499	17068	17842	18153	18807	18762	19518	20456	21291	21795	22430	22336	22950	34857	34460	35282	35054	35347	35434	34788	33213	69894	69824	75593	73249	70430	62906	64172	66714	65050	68380	69972	73010	79067
33	7804	9019	12255	13125	13332	13780	13746	16068	16458	17233	17615	18367	18416	19198	20135	20933	21403	22348	22285	33329	34184	33641	34301	34072	34360	34412	33618	69493	69905	69684	75370	73675	66167	66960	64650	67140	65557	68738	70090	73089
34	7593	8242	11279	11726	12357	12361	12614	13240	16447	16941	17864	18470	19405	19545	20453	21448	22313	22842	24204	34840	35283	35986	35241	35846	35576	35863	35554	73715	69586	69999	69392	75794	69492	70353	67426	65339	67830	66422	68924	70235
35	7050	7467	9745	10584	11151	11902	12050	13074	12705	15791	16329	17320	18031	18945	19095	19961	20927	22195	22761	35032	34782	35451	36364	35888	36847	36824	37253	78085	73485	69269	69616	69556	71464	73668	70936	67801	65829	68159	66420	68806
36	6828	7452	9548	10027	10974	11613	12465	12679	12739	12277	15198	15757	16723	17339	18133	18171	18916	19972	21322	31536	33046	32733	33368	34184	33905	34737	34596	76361	78168	73397	69022	69572	64846	74814	73250	70686	67546	65403	68459	66454
37	6708	7154	9466	9754	10216	11181	11849	12695	12556	12679	12332	15403	16116	17143	17839	18651	18728	19452	20600	31534	31898	33233	32760	33364	34134	33734	34261	74601	76139	77938	72806	68921	64890	68647	74552	73231	70588	67571	65453	68360
38	6656	6883	8708	9042	9198	9533	10314	11031	11478	11372	11530	11344	14267	14966	15947	16591	17362	17802	18145	27663	29466	29917	31397	31217	32140	33065	32918	74218	74621	75915	77499	72642	64185	68336	68327	74285	72779	70174	67443	65163
39	6481	6861	8484	8662	9028	9222	9613	11186	11986	12574	12636	13035	13000	16475	17403	18654	19550	20190	20770	29725	31139	32537	32654	33894	33308	33855	34273	73645	73961	74268	75522	77614	68025	67991	68518	68619	74732	73169	69953	67290
40	7183	7286	9205	9161	9305	9669	9888	10844	11189	11939	12540	12642	13030	12963	16259	17053	18124	19429	19194	28301	28699	30362	32158	32685	34454	34281	35293	77510	73446	73913	74182	75912	73231	72522	68729	69393	69599	75335	73336	69868
41	6667	7384	8866	9036	8984	9133	9487	9729	10019	10378	11159	11833	12007	12417	12358	15520	16304	17273	18379	25745	26383	26656	27987	29614	30095	31639	31277	71760	77315	73086	73524	74035	70851	77153	72310	68574	69149	69430	75013	72783
42	6884	6980	9061	8773	8920	8849	8976	9407	9710	10033	10451	11302	12011	12197	12576	12508	15679	16529	17303	26151	25773	26499	26814	28325	30203	30709	32359	70235	71783	77318	73129	73891	69246	75311	77802	72861	68986	69626	69152	74738
43	7566	7183	8469	8964	8694	8863	8820	9045	9663	10012	10362	10812	11708	12411	12558	12900	12833	16168	16508	24310	25686	25296	25928	26253	27722	29529	29869	69089	69869	71480	76856	72837	68868	73467	75456	77943	72834	69146	69387	68960
44	7037	7880	8656	8331	8780	8500	8641	8925	9191	9827	10201	10592	11100	12011	12700	12849	13241	13133	16719	24208	24920	26213	25683	26214	26546	27917	29591	65926	68926	69575	70949	76150	67199	72108	72588	74291	76427	71756	68772	69105
45	6995	7219	9324	8445	8130	8587	8313	8778	9094	9259	9804	10098	10398	10781	11627	12225	12314	12831	12514	22919	23420	24354	25898	25607	26550	27156	28870	65526	65377	68281	68955	70356	70301	70685	71541	71886	73593	75344	71458	68406
46	6896	7231	8537	9155	8269	7964	8378	8256	8333	8645	8844	9425	9707	10003	10405	11192	11705	11822	12041	16751	21437	22008	22909	24417	24327	25228	25891	61269	65204	65309	68346	69143	65784	75376	71692	72602	73101	74603	74893	70915
47	6997	6960	8378	8257	8895	8044	7761	8822	8865	8917	9235	9441	10035	10308	10619	10941	11700	12188	12387	18094	17278	22029	22493	23283	24825	24568	25402	56775	61196	65006	65179	68251	64147	70021	75676	71930	72844	73414	74069	74330
48	7352	7516	8583	8708	8695	9474	8633	7919	7880	7869	7916	8201	8374	8866	9097	9290	9565	10256	10967	16217	16373	15862	20361	20995	22011	23670	23563	53981	56494	60943	64973	65059	63241	68362	70310	75874	72095	72652	73164	73690
49	6838	7479	8688	8332	8480	8477	9278	8588	8591	8608	8729	8878	9321	9553	10237	10541	10837	11083	12074	18559	18523	18542	17681	22500	23080	23844	25370	54349	53817	56377	60865	64834	60322	67516	68704	70562	76093	72690	72132	72644
50	6813	6898	8484	8142	7728	7775	7695	8727	8677	8605	8533	8583	8637	8890	9030	9496	9650	9961	10187	16546	17447	17693	17938	17423	22488	23380	24444	55154	54101	53460	55852	60369	59409	63646	66938	67833	69589	74629	72017	71447
51	6930	7490	8543	8862	8626	8286	8450	7971	7929	7921	7887	7894	7976	8033	8331	8468	8938	9050	9531	14385	15532	16344	16499	16700	16209	20980	21679	49740	54901	54003	53438	56010	56176	64126	64634	68248	69221	70560	73874	71306
52	6656	7131	8627	8313	8701	8519	8238	8479	8368	8238	8164	8077	8023	8018	8018	8207	8278	8680	8911	13979	14063	15253	16058	16352	16618	16231	21056	47356	49480	54623	53664	52962	51308	59672	63547	64101	67429	68433	69832	73067
53	7536	7107	8457	8624	8320	8765	8602	8195	8119	8001	7904	7878	7856	7782	7794	7783	7978	7966	8614	13510	13881	13984	15118	15969	16272	16541	16067	44370	47058	49229	54447	53404	48840	55046	59657	63746	64353	67296	67742	69049
54	6368	7608	7975	8041	8225	7977	8407	8694	8642	8533	8437	8354	8353	8255	8163	8141	8093	8341	8395	13794	13974	14375	14463	15734	16647	16986	17219	36087	44272	46979	49090	54337	49149	52307	55218	59936	63990	64407	66486	66925
55	5797	6574	8528	7537	7594	7768	7703	8403	8354	8320	8273	8215	8179	8180	8093	7969	7942	8099	8221	12714	13542	13694	14012	14142	15356	16257	16451	35864	35688	43747	46205	48006	49076	51252	50796	53522	57844	62267	63573	65695
56	5546	6060	7608	8661	7677	7806	8268	8108	8020	7932	7902	7864	7803	7714	7688	7535	7368	7294	7438	11749	11815	12609	12769	13184	13410	14628	15491	34163	35632	35496	43527	46052	44343	52796	51617	51319	54094	57935	61436	62651
57	5233	5403	6462	7071	8020	7080	7335	8268	8224	8108	8075	8084	8049	7995	7896	7830	7680	7676	7539	11684	11891	11892	12616	12794	13163	13333	14393	33246	33842	35168	35088	43012	41990	46807	52198	50891	50564	53487	56949	60389
58	5610	5490	6289	6605	7287	8371	7628	7686	7639	7538	7408	7340	7330	7244	7144	6951	6850	6608	6736	10083	10338	10645	10719	11547	11828	12275	12580	30150	32866	33497	34795	34728	39292	44569	46373	51715	50461	50159	52478	55920
59	5016	5390	5860	5856	6181	6873	8154	7416	7471	7495	7488	7463	7484	7548	7541	7473	7358	7404	7355	11148	11055	11240	11493	11568	12376	12654	13066	28605	29751	32405	32930	34070	31404	41251	43520	45179	50298	49409	49233	51496
60	4646	4810	5931	5552	5487	5691	6166	7554	7560	7560	7547	7544	7484	7451	7451	7343	7241	7182	7278	10699	10883	10872	11136	11474	11640	12515	12843	28659	28154	29108	31662	32084	30589	32560	40095	42181	43728	48436	48484	48472
61	4482	4914	6098	6337	6499	6629	6685	6471	6519	6566	6618	6677	6736	6710	6723	6748	6691	6591	6680	10022	9839	9978	9908	10072	10345	10480	11206	26034	28217	27852	28916	31551	29787	32981	32961	40854	43283	44718	47417	47470
62	4333	4719	5841	6028	6168	6249	6292	6079	6147	6215	6348	6485	6627	6726	6733	6777	6875	6947	6829	10179	10287	10103	10224	10116	10284	10579	10679	25219	25490	27650	27236	28254	28466	30967	32271	32276	39984	42130	43736	46435
63	3985	4353	5384	5589	5717	5816	5858	5663	5698	5753	5824	5992	6152	6270	6363	6353	6405	6452	6685	9692	9812	9992	9807	9968	9951	10153	10464	23852	24803	25080	27271	26868	25769	30129	30804	32110	32192	39644	41183	42783
64	4006	4334	5378	5526	5610	5660	5663	5433	5485	5568	5713	5864	6149	6383	6567	6708	6773	6903	6917	10259	10103	10117	10225	9925	10023	9915	10035	22915	23230	24177	24388	26554	24147	26662	29268	29885	31238	31387	38748	40281
65	3660	3932	4934	5082	5234	5458	5639	5767	5876	5945	6050	6156	6220	6395	6528	6577	6664	6786	6892	10083	10315	10217	10284	10445	10222	10357	10190	22782	22329	22645	23591	23752	23943	25087	26037	28538	29169	30547	30651	37861
66	3324	3596	4485	4632	4770	4984	5161	5262	5311	5435	5504	5580	5648	5711	5891	6007	6073	6181	6433	9361	9398	9572	9386	9328	9348	9029	9086	20305	22291	21811	22176	23146	21571	25226	24793	25596	28354	28739	29789	29906
67	3213	3449	4317	4459	4601	4792	4971	5060	5119	5205	5333	5405	5483	5562	5604	5824	5955	5951	5681	8672	8767	8858	9015	8900	8958	9077	8915	19723	19799	21734	21260	21608	20818	22580	24596	24147	25009	27629	27843	28887
68	2657	2907	3649	3824	3977	4195	4372	4501	4623	4684	4793	4949	5024	5124	5200	5265	5513	5626	5520	7504	7890	7855	7963	8121	7941	7970	8008	18564	19184	19315	21288	20728	19510	21857	22147	24206	23848	24777	26853	27073
69	3078	3253	4105	4186	4259	4379	4473	4535	4671	4786	4820	4911	5042	5096	5157	5206	5251	5447	5439	7755	7266	7706	7754	7840	7977	7843	7913	16927	17931	18503	18594	20483	18374	20081	20936	21089	23156	22847	24086	26123
70	2600	2779	3463	3602	3693	3756	3883	3997	4128	4261	4380	4452	4572	4744	4855	4951	5043	5155	5193	7455	7309	6911	7393	7478	7627	7838	7755	17659	16317	17202	17726	17767	18057	18731	19053	19795	19984	21981	22026	23324
71	2047	2245	2828	2996	3113	3212	3362	3490	3589	3703	3837	3921	3987	4077	4233	4299	4379	4485	4708	6883	6835	6664	6230	6648	6674	6724	6878	15391	17171	15876	16754	17261	16120	19039	18452	18921	19665	19826	21281	21327
72	2003	2165	2655	2790	2883	2953	3072	3175	3247	3335	3429	3535	3614	3613	3688	3779	3832	3924	4133	6388	6508	6436	6305	5966	6379	6420	6607	14958	14785	16463	15131	15891	15116	16304	17951	17368	17849	18515	19069	20411
73	1831	1961	2394	2523	2610	2658	2773	2863	2934	3032	3127	3231	3342	3389	3409	3468	3585	3613	3629	5652	5909	5993	5965	5839	5513	5902	5990	13929	14429	14247	15912	14536	14162	15614	15791	17353	16855	17167	17858	18331
74	1595	1740	2214	2349	2452	2535	2657	2755	2815	2902	2983	3049	3162	3241	3266	3246	3288	3410	3560	5249	5598	5948	6050	6035	5950	5623	6081	13437	13296	13786	13496	15013	12696	14289	14770	14894	16388	16128	16405	17053
75	1440	1594	2036	2084	2190	2299	2396	2447	2537	2637	2721	2809	2878	2986	3102	3141	3188	3284	3313	5034	5154	5509	5780	5901	5844	5785	5503	12810	12626	12491	12860	12543	12829	12487	13183	13522	13678	14999	15477	15721
76	1206	1339	1706	1761	1845	1940	2025	2219	2293	2378	2457	2526	2604	2659	2759	2838	2875	2894	2977	4396	4636	4808	5171	5479	5656	5686	5707	11743	12107	11993	11975	12309	11124	13362	12158	12911	13307	13327	14219	14728
77	1193	1311	1674	1704	1780	1860	1927	2004	2093	2164	2255	2320	2399	2472	2526	2633	2729	2762	2675	3997	3983	4160	4274	4569	4838	4955	4960	10903	11008	11242	11147	11034	10460	11042	12310	11143	11867	12337	12651	13493
78	914	1005	1266	1284	1336	1390	1441	1736	1796	1876	1937	1993	2068	2132	2205	2227	2311	2403	2665	3722	3758	3761	3917	4019	4318	4556	4626	9896	10063	10207	10451	10374	9518	10589	10373	11628	10545	11141	11659	11985
79	978	1116	1475	1548	1652	1759	1855	1521	1588	1659	1752	1820	1905	1994	2083	2170	2240	2368	2395	3763	3606	3590	3536	3671	3716	3890	4076	8804	9141	9247	9401	9592	8809	9488	9824	9542	10785	9996	10452	10926
80	796	851	1080	1178	1209	1243	1264	1344	1391	1466	1530	1611	1657	1716	1760	1818	1876	1909	1857	2774	3040	3006	3070	3138	3296	3453	3690	8234	8049	8322	8330	8475	7945	8469	8562	8764	8585	9600	9325	9813
81	592	631	790	851	881	904	920	972	1002	1060	1133	1176	1258	1290	1340	1395	1454	1539	1714	2428	2493	2708	2666	2717	2714	2848	2942	6870	7461	7377	7571	7580	7144	7821	7823	7974	8220	8144	8912	8682
82	487	538	666	736	771	805	833	892	921	952	1002	1080	1127	1188	1217	1258	1310	1354	1373	2238	2160	2218	2415	2403	2443	2452	2585	5862	6177	6734	6691	6814	6289	6921	7127	7103	7307	7438	7473	8226
83	389	426	565	622	654	697	712	762	802	845	868	917	1000	1027	1087	1109	1160	1189	1187	1783	1999	1941	2015	2169	2167	2198	2191	5054	5222	5505	6064	5989	5608	6120	6253	6413	6492	6677	6781	6831
84	368	393	518	567	589	616	625	667	705	749	794	807	860	924	954	1001	1029	1065	1203	1654	1668	1871	1805	1850	1940	1922	1955	4301	4445	4589	4836	5301	4907	5330	5453	5614	5802	5891	6036	6137
