# Supplementary material for: Age Effects and Temporal Trends in HPV-Related and HPV-Unrelated Oral Cancer in the United States: A Multistage Carcinogenesis Modeling Analysis
Source: PLoS One. 2016 Mar 10;11(3):e0151098. doi: 10.1371/journal.pone.0151098 (PMC4786132; doi:10.1371/journal.pone.0151098)
Supplement: S4 File — (CSV) [file pone.0151098.s004.csv]

	1973	1974	1975	1976	1977	1978	1979	1980	1981	1982	1983	1984	1985	1986	1987	1988	1989	1990	1991	1992	1993	1994	1995	1996	1997	1998	1999	2000	2001	2002	2003	2004	2005	2006	2007	2008	2009	2010	2011	2012
0	97389	108533	118925	117747	124009	126578	130493	135411	137247	137257	136367	132398	135240	134724	133749	134879	137434	142348	140721	224782	217537	212228	207760	204648	203448	200812	200796	414701	433469	428198	432040	434696	421148	427382	435534	431323	408847	404532	407765	400299
1	101752	108632	112708	116177	114612	120435	122382	125874	130156	131269	131726	130902	127411	130466	130770	130472	131869	135528	140157	223438	220643	212952	208705	205307	202231	201455	198913	409186	412760	429993	424071	426356	418710	421005	418240	426207	421631	402679	405264	408294
2	109908	113633	113521	111382	114975	113778	119616	121415	124693	128156	129532	129925	129362	126157	129855	130696	130636	132431	134547	216265	221413	217838	210749	206969	203435	200368	199445	409569	407362	410056	426226	419036	411450	420552	414422	411673	419527	415994	403478	405138
3	109459	125632	121607	114794	112576	116351	115022	120874	121675	123979	127529	128573	128946	128339	125507	129428	130229	130481	131279	203943	215040	219734	217105	210872	207282	204138	201276	414192	407858	405424	408769	424471	408010	417474	420246	414902	412518	419478	416433	403449
4	108123	125315	134841	123228	116210	114025	117591	115395	120464	120604	123259	126749	128126	128717	128840	126582	130818	131971	131415	199772	205114	215675	221101	219126	212914	209567	206485	423693	412568	405950	404551	407527	413531	414523	416979	421602	416664	416261	420255	416345
5	107294	124459	136468	137735	124767	116819	113620	116434	114714	119948	121452	125108	129828	131317	131978	131468	128417	132377	131612	195297	198533	202895	213603	219717	217801	211841	208745	430067	421876	410223	403826	401677	395209	418239	411176	414617	419632	415267	416714	420241
6	110622	123310	133408	135889	136771	123805	115539	112496	115817	113979	119659	121006	124736	128571	130111	130725	130556	127839	131490	192720	193448	195712	200142	211385	216870	214962	208903	431328	427472	418891	407403	400459	388546	398656	413500	407182	410705	416598	415893	416860
7	114440	128384	133386	134240	136864	138028	124954	116584	114156	117269	115757	121137	122471	125203	128884	130150	130888	131121	128047	191972	192632	192696	195410	200879	212010	217690	216226	438019	429482	426132	418006	406556	390637	396165	399159	415410	409682	413483	417442	416009
8	119951	128744	133873	129233	129768	132088	132824	120466	113376	110714	114041	112236	117433	117687	120182	123491	124801	126398	126565	179825	186258	186693	187554	191589	197296	208975	214982	446892	436073	427891	424903	416046	395740	396988	394356	398663	415245	409857	413960	417617
9	127956	140693	140964	136912	132529	133626	136360	137727	125947	118648	116578	120140	118582	123334	123933	126565	130620	131376	133890	192374	188033	192794	192354	193026	195796	200612	211085	451966	446389	435732	428469	425708	408486	404857	399230	398338	403616	418661	410128	414118
10	133909	150668	153541	143413	139406	135270	136396	139562	139905	126391	117974	114372	116864	114508	119999	121741	125840	132332	132067	194069	194464	189809	195371	196208	196980	200277	205482	455874	454519	451248	443629	438310	428646	430674	421464	419187	421190	424693	418839	409882
11	132866	149597	156881	149509	139727	136069	132053	134096	136823	136567	123690	115444	112278	114872	113257	118986	120666	124569	131044	188336	193153	192982	188729	195104	195807	196872	200141	435927	457213	455360	451464	442852	427480	434811	428475	419884	417542	420901	424670	418846
12	136461	152863	159805	156386	148871	139212	135397	131371	133181	135172	135118	122250	114338	111285	114350	112952	118462	120389	124859	187782	189517	193769	194059	190639	196922	198019	199128	427712	437723	458950	457613	453446	435291	437476	437143	431724	423659	421129	421174	424720
13	134964	156372	162792	159077	155511	148088	138275	134371	130269	131637	134045	134103	121862	114267	111895	115441	114075	120110	121772	180018	190251	190986	195027	195710	191573	197633	198284	420648	429100	438717	459587	457288	442961	442593	436269	436320	430851	423848	421063	421080
14	137871	156675	168708	164429	160625	157208	149681	138585	134224	129398	130789	132911	133120	120890	113757	111529	114718	113806	120880	176099	181644	190960	191671	196167	196240	192048	197735	419513	421577	428992	437952	457478	444590	447799	438015	432009	431691	426396	423853	420835
15	138001	157223	166555	167746	163237	159385	155721	147853	138198	133732	129584	131562	134536	134869	122523	114925	112025	115600	115520	176157	178279	182888	192205	193398	197332	197516	193262	420047	421503	423662	431557	439845	449792	455799	450485	441748	436045	434039	426943	424591
16	137377	158077	167712	165865	167303	163103	159425	155639	147885	137783	133576	129584	131809	134342	134655	122499	114897	112677	116766	168916	177854	178846	183274	193003	193435	197110	196927	409590	422957	424350	426364	433555	432390	460930	457953	453615	444925	440272	434682	427546
17	133205	158318	168946	167244	165554	167132	162971	158625	154835	146908	137443	133687	130183	132259	135115	135928	123995	116731	115282	172255	170928	178810	179492	183875	193155	193840	197275	415090	412486	424953	425108	425908	422924	439518	458460	455102	450096	442838	441099	434921
18	126978	146867	161256	160661	158831	157121	158322	154739	150664	146543	139255	130488	127171	123514	125465	128360	129018	118330	112299	163859	168935	167851	176159	177884	183413	193296	194077	411419	409640	407013	418998	418686	409750	425289	432891	452495	449228	444753	434019	432639
19	126558	148084	159230	164293	164400	163453	162265	165412	160544	156091	152397	145381	136713	133010	129322	131783	134960	135334	124829	176443	171818	175840	174085	182078	183615	188217	196702	411773	405991	404329	401264	412931	403132	412945	418903	426969	446127	442279	431184	421165
20	124312	145474	156470	157863	163518	164387	163752	163558	164334	158832	154640	151306	144504	135879	132417	129374	132088	136505	135362	185219	176415	171691	176050	175017	183912	185474	189561	413098	419827	412339	409348	405166	405132	413754	413150	418494	424817	445699	450084	439027
21	119472	140587	153067	155347	157152	163187	164131	163728	160973	161648	156561	152987	149874	143142	134439	131179	128053	130427	132968	196583	181493	172913	168983	174017	174476	183546	184889	392953	421777	427532	418244	415231	399850	419097	417451	416978	421995	428029	452035	456484
22	117688	139075	152823	156135	158600	160416	166278	166515	163638	160886	161937	157537	154175	151109	144173	135671	132354	128870	130405	199766	196493	181503	173796	170756	177203	178223	187340	389067	401369	428925	433094	423419	408737	412177	421089	419131	417907	424538	434433	458743
23	114945	137092	151663	155621	159533	162525	164577	170191	168528	165476	163027	164590	160374	156980	153600	146723	137993	134914	131670	201963	204095	200890	186404	179613	177842	185138	186165	392119	398013	409832	437113	440674	418927	425391	418427	427754	425741	423994	432054	441850
24	119555	136489	151289	155246	159271	163183	165901	166862	170898	169518	167298	165838	168113	164236	160870	157889	151212	142768	139898	207727	208840	210692	207770	193587	187616	186012	193082	384992	395609	401457	412559	439690	430853	430287	426839	420183	429716	427868	426101	434031
25	118782	137462	147765	152298	155988	159924	163475	165735	167128	172037	171605	169739	167851	169275	164369	160672	157110	150920	142524	214789	209667	211488	214736	213563	200921	195776	194310	398576	389011	399561	405427	417301	432914	446011	435837	433832	427194	435546	429179	427920
26	128493	137039	147913	146321	150864	154898	158786	162779	164787	165987	170888	170599	168799	167029	168425	164079	160427	157391	151489	219450	215085	209519	211322	215021	214689	202052	196459	388541	400875	389808	399441	404433	404319	439883	441732	431887	429461	424289	436350	430181
27	92945	150568	149825	149002	147525	152605	156794	161277	164238	165990	167116	172114	171737	169874	167992	169803	165309	162153	159436	233823	222595	218104	212950	215734	220822	220866	207707	399384	391458	402989	391826	401129	396535	415803	442075	444879	435668	432586	425185	437655
28	93093	105170	159305	145602	144446	143035	147544	151249	154362	156820	158329	159395	164104	163580	161725	160196	161796	159117	156509	233197	227337	217160	214047	210668	215462	221691	222302	420688	401534	391915	403023	390539	390274	402837	412876	439100	441421	435585	433113	426312
29	97060	110836	118771	166783	153860	154443	154292	158525	161825	165056	167892	169852	171338	176406	176194	174908	173718	174339	174119	254920	250233	241345	228671	224024	219427	222453	226263	452902	420839	399986	389816	399513	377158	392687	395769	405863	430448	433019	436063	433805
30	106886	117172	125219	122069	169763	155694	154994	151869	156151	159247	162689	166155	168664	170600	176272	175989	173722	173830	173809	258766	256072	252277	244685	233673	231182	228086	231981	468645	454207	422749	403460	393659	395527	390410	399363	404831	416591	439498	433624	436762
31	89507	120055	123563	120674	117805	164533	151141	149940	148022	152237	155420	159138	162482	164947	166619	171652	170830	168489	170896	252300	251057	246908	242288	234642	223998	220860	216041	444931	468304	452521	420672	400398	381737	398922	385338	394533	399554	413541	439331	433676
32	84048	104621	131602	123643	120773	118368	165209	152157	150828	148842	153131	156655	160247	163553	165768	167002	171319	170640	170060	252448	252846	250765	246459	242282	235182	224372	220290	437862	446382	470975	456417	425573	396731	395693	406386	394891	405769	409011	413349	439631
33	78899	96943	113059	129665	121776	119228	116711	164430	149861	148796	147272	152159	155875	159733	163125	165210	166186	171216	171760	247428	250819	249945	247336	243013	238960	231318	219345	440953	438745	446677	471617	455566	415109	403628	394635	406517	395034	406973	408577	413278
34	80204	94679	109328	116676	134264	126911	124676	121037	167387	152684	151889	150848	155923	159948	163910	167186	169009	169810	176534	254269	251832	253820	252181	249357	244919	239982	231116	450202	441776	439014	446961	471341	444466	422650	402722	394986	407199	395883	406519	408135
35	77927	91561	101189	106701	113758	130952	123532	120636	118230	163006	148583	147898	146891	151945	156066	160275	163956	167311	169034	252285	252719	250546	253356	252985	251713	247841	242879	483982	450860	442330	439865	447368	461306	453783	423105	404488	396913	408607	395643	406282
36	75111	89734	98863	100190	105447	112458	129253	122086	119369	116551	160761	146862	146399	145337	150388	154282	158025	161600	165110	238388	245949	245833	243624	246590	246821	245303	240718	494315	484069	450445	442042	438490	435609	468365	450966	421163	402861	396141	407769	395028
37	74290	86227	96421	97664	98821	104037	110818	127899	120028	117381	115125	159711	146676	146628	146128	151479	155600	159333	163574	237321	238213	244722	244228	241729	244956	244582	241754	494468	494234	483596	449655	440884	427338	442724	466373	449798	420284	402587	395421	407380
38	73226	85321	92959	95381	96282	97192	102012	108219	123065	114925	112342	110402	153101	140263	140150	139258	144010	148782	152521	221515	226891	228459	235983	236871	236244	240620	240671	499288	493576	493171	482742	448068	429188	433899	440437	464693	448217	419946	401445	394463
39	73431	85652	94265	94867	97577	98821	100030	104720	111585	127491	120190	118717	117624	164514	152245	153052	153072	156382	163901	233200	236848	239738	239135	244942	244048	241059	242366	504619	498428	492951	492645	481531	436815	436899	432440	439890	464349	449440	418859	400788
40	74767	84345	92957	94602	95362	98441	99929	100343	104661	110903	126821	119887	118502	117372	163133	150047	149993	151425	152568	224202	228076	232529	236844	238063	245891	246665	244570	511611	503294	496691	491267	490302	468320	443057	434251	430420	437916	460206	448335	417706
41	74659	84625	89687	90929	92105	92615	95125	96269	96783	101104	107717	123778	117309	116020	114846	160014	147148	146642	148448	209199	216864	219495	223276	227139	228225	235068	234535	491703	511250	502968	496855	490930	478747	478033	443028	435196	431683	439943	458711	447033
42	76756	85405	91158	89155	90472	91789	92280	94882	95987	96648	101436	108575	124921	118355	116948	115888	161148	148325	147364	208093	208875	216472	219572	224166	229054	230540	237283	493724	490762	509599	501023	494360	476098	485621	474507	440333	432538	429547	438480	457660
43	81076	87545	91577	90286	88129	89322	90390	91573	95545	96447	97267	102203	109186	125210	118194	116602	115107	159965	146469	201672	204066	204630	212445	216034	221440	226528	227698	490509	492769	489695	508812	499627	481506	485456	484327	473986	440185	432156	428088	437521
44	80296	93068	94490	91549	90364	88396	89647	90710	91372	95562	97133	98569	103953	111352	128026	121399	119911	117922	164725	208605	206039	207246	207146	214584	218094	222641	226350	472858	489061	490361	487104	504881	483322	487134	479906	479104	468590	436984	430938	427126
45	81945	91573	99674	93840	90956	89865	87876	88700	88439	89022	93325	95009	96184	101177	108325	124677	118464	118055	114542	223057	203722	201843	204213	205496	214647	219457	224757	474342	471220	487093	488294	484193	489714	490157	483561	476708	475716	465078	435414	429489
46	81651	92564	97073	98207	92451	89699	88605	87213	90063	89429	89824	94009	95190	95907	100483	107163	122870	115697	114732	156666	215491	196424	194975	197672	199766	208826	213175	456881	472898	469749	485881	486527	470813	499379	488773	483014	476263	475939	463470	434085
47	83312	93115	98725	96352	97533	91910	89149	88129	87307	90077	89579	90170	94190	95288	95992	100584	107163	122585	115907	161539	156322	214599	195906	194925	198563	200878	209634	444244	455801	471577	468946	484895	473772	480463	498687	488804	483269	476983	474111	462184
48	85661	94644	98959	97753	95381	96553	90888	87561	83843	82967	85613	85253	85633	89311	90276	91026	95282	100288	117168	155076	154931	150148	207188	190314	190934	195352	197999	428842	442732	453779	469791	466411	470579	481668	477825	496457	486405	480599	474809	472643
49	86527	99104	102733	100774	100011	98129	99788	94413	90293	86844	86442	89874	89761	90435	94749	96300	97392	102026	107967	174361	163928	162382	156744	215374	197543	197125	200159	420429	427250	441125	452368	468103	453112	479682	480251	477232	495771	487535	478171	472770
50	84573	97329	103992	100083	97596	96309	93843	96026	94353	90185	86678	86242	89278	88897	89463	93644	94730	95604	100272	147967	171331	161508	161061	156717	216899	200161	200250	419375	418312	424737	438385	448642	452250	459358	475315	476069	472943	490263	485342	476123
51	87741	98385	105436	105046	101254	98958	97739	94274	92409	90627	86666	83415	83121	85817	85519	86116	89942	90885	91958	135206	141359	163435	154213	154181	150394	208443	191703	404751	418049	416977	423987	437383	436937	462856	459550	476962	477955	475413	487753	483150
52	84949	99656	103800	103566	103122	99443	97100	96175	92760	90800	89156	85492	82409	81980	84896	84725	85226	88841	90819	129100	134633	140790	163278	154705	155296	151981	210357	406275	402750	415579	414413	420847	423165	443381	459064	456178	473228	475156	473037	485543
53	84770	96060	105232	102677	102682	102529	98975	97203	96685	93033	91096	89605	85978	82696	82370	85305	85049	84980	89481	127657	128560	133546	139536	161814	153397	153823	149761	433054	404144	400759	413766	412085	408329	430919	441630	457837	455116	471843	472669	470556
54	80612	96285	101383	103986	101776	102124	102231	99378	98496	97706	93933	92098	90471	86529	83207	82850	85506	85156	86021	126488	128752	129750	135243	141942	165554	157514	158012	324988	430989	402190	399475	412607	400988	418030	431727	443937	460774	457743	469006	470033
55	77358	91928	100707	98776	100400	98264	99120	100464	96223	94982	94190	90782	88986	87408	83682	80379	79775	83934	82825	116717	122474	124500	125641	131215	138274	161286	153086	321428	323094	427848	398645	395328	397670	405483	412850	426503	438438	455517	454793	466208
56	74281	86870	95056	98571	96246	98870	97488	98997	98243	94210	93543	93349	90282	88828	87530	84000	80773	79969	85386	117355	116961	121940	123484	124256	129707	135957	157663	316284	319437	321347	426191	396150	383741	406023	404567	413089	427416	439319	452573	451828
57	73515	84087	90587	93924	97098	95848	99335	98489	99627	98414	94359	93800	93451	90194	88512	86963	83099	80254	79716	118773	115924	115196	120171	121848	122885	128121	134017	328764	314020	316976	318862	422419	381971	388434	401777	400849	409175	423923	436000	449412
58	72644	82775	87000	88724	91569	95613	95092	98337	93977	94632	93504	89772	89035	88532	85247	83411	81631	77201	75576	104979	112089	109756	109809	115460	118094	119752	125387	286578	326472	311508	314792	316141	408783	387812	385958	399905	399372	407818	420864	433251
59	70699	82661	86603	86464	88053	92053	97150	97040	98074	93891	95154	94753	91329	90986	90940	87901	86279	85395	80736	108918	107642	113998	110983	110604	115916	117715	118424	264702	284082	323527	308123	311241	304573	413972	382922	381850	395880	396229	404203	417689
60	64610	74907	80983	80481	80847	83320	86762	91014	94130	95158	91331	92808	92563	89153	88715	88506	85660	84620	84001	110143	107032	106069	112915	110630	111120	116952	119206	258818	261869	280669	319485	303047	298004	306071	406997	375844	374924	387461	392849	401027
61	63609	74956	80695	82618	82901	83729	86178	88535	89646	92187	92953	89227	90655	89929	86348	85784	85478	82135	81692	112598	105378	101948	100946	107507	105359	105644	110774	245464	256727	259957	279350	317798	293989	305413	306812	409586	378791	378114	383585	389074
62	61547	72478	78910	80272	82698	83139	83529	84705	83481	84542	87302	88664	85642	87176	86810	83836	83694	84080	81222	112389	111006	103740	100547	99904	106721	104719	104895	241505	243001	254044	257377	276164	306146	297950	302957	304869	407910	377947	374300	379950
63	63062	70778	76782	78876	80412	82664	82346	82646	83990	82634	83776	86863	88504	85389	86978	86738	83995	83750	84419	112573	112004	110395	103265	100342	99848	106733	104501	228040	238880	240025	250865	253091	264015	308384	292250	297485	299335	399904	373639	370320
64	59977	71763	74058	75756	77960	79272	80745	80530	82472	83766	82602	84141	87675	89319	86321	88194	88254	85298	84834	117194	112296	111031	109160	101980	98855	98110	104246	223006	225438	236263	237322	247672	243139	267788	305468	289629	295144	296476	395358	369042
65	57971	67726	73482	71774	73236	75074	76871	79304	79374	81599	83440	82645	84024	87153	88219	84782	86049	86027	83168	114216	113749	108807	108189	106792	100150	97048	95773	225710	220751	223178	234075	234840	239108	247440	266533	304849	289444	293484	293543	391168
66	54588	65277	69477	72648	70579	72017	74504	76054	76670	76930	79358	81109	80283	81785	84725	85971	82863	84412	84376	111946	110806	111329	107124	106404	104769	98487	96046	209076	223115	217938	220310	230512	224782	241562	243573	262831	300778	286592	289943	289518
67	52510	61031	66516	68186	70966	68846	70896	73396	74672	75537	76075	78552	80286	79691	81020	84261	85791	82251	82667	114208	110499	109245	109089	104792	104140	103030	97309	210168	206584	219957	215150	216886	220644	227106	238101	240259	259507	295870	283057	286006
68	50594	58995	62655	65868	67303	70107	68613	70794	72101	73162	73794	74012	75946	77367	76270	77375	80231	81900	79025	109257	109282	104746	103844	104592	100511	100013	99078	211417	207007	203527	216842	211712	207926	222898	224006	235112	237579	256562	292252	278880
69	47416	55634	59518	61323	64504	66159	69914	68542	70275	71830	73162	73896	74102	76320	77689	76877	78242	81533	82131	109248	109565	109220	105604	104485	103988	99597	99079	213272	208284	203964	200596	213483	202922	210031	219531	220882	232328	235765	252890	288134
70	45507	53644	58489	59608	59616	61580	61564	64009	65339	66784	68136	69120	69757	70049	72268	73838	73415	74947	79162	109387	105482	106392	106641	102702	101833	102582	99157	218089	209368	204282	199955	196035	203003	203098	205139	214171	215548	225466	232271	248848
71	42318	51955	56894	58779	59320	60205	62308	62322	63704	65165	66754	68009	69057	69526	69840	72048	73651	73059	73649	105224	105779	101557	101836	101556	97939	96512	97342	207907	214349	205796	201253	196865	188360	206180	201475	203853	213317	214677	221933	228446
72	42648	46877	53214	54801	55781	56818	57366	59742	60854	62134	63438	64616	65601	66159	66345	66319	68200	70323	70657	97596	102824	102866	98884	99491	99150	94692	94847	210578	203863	209747	201384	196509	186951	188660	201315	196555	198889	208170	210933	217787
73	42735	48391	49009	52548	53530	55092	55959	56278	57566	58922	60358	61724	63015	63948	64653	64854	65022	66503	67770	93185	94709	99670	100686	97233	97720	97543	94925	209383	205911	199201	205085	196546	186664	187353	184482	197133	192549	194507	204164	206689
74	39061	48033	50198	47816	50646	52000	53305	54429	55779	57139	58562	59934	61276	62410	63336	63934	64197	64107	64889	89866	91382	92980	98608	99437	95928	96848	97535	205804	204227	200559	194308	199514	186272	186699	182733	179856	192317	188670	190343	199589
75	36083	43392	48121	46472	44298	47401	49248	51503	52827	54123	55395	56445	57715	58894	60167	61074	61811	62709	63220	86405	88052	89549	91484	96696	97476	94079	95247	207814	199908	198033	194104	187695	187722	184478	180156	176175	173320	185579	184357	185958
76	35110	39891	43697	46030	45411	42796	46445	48579	49770	50880	52064	52941	54018	55047	56190	57062	57855	58698	60516	82528	83151	84463	86168	87884	92832	93364	90558	200337	201686	194237	192822	189097	178569	188532	181211	177204	173960	170372	180785	179396
77	34261	38224	39616	41222	44605	43570	41495	45475	46581	47732	49001	50041	51112	52098	53381	54370	55450	56354	57321	79562	79810	80068	81523	82944	84453	88932	89747	191214	193672	195029	187821	185935	177696	176862	182133	175055	171246	168445	165480	175501
78	32964	38400	39004	38324	41041	44197	43714	43337	44175	45184	46329	47349	48445	49311	50453	51456	52512	54043	56530	77008	78691	78406	78591	79595	80587	81525	85947	186661	184247	186722	188406	181065	174936	176158	171262	176587	170011	166158	163067	160064
79	29528	35317	37407	35948	36227	38506	42169	39801	40571	41469	42604	43688	44848	45935	47047	48073	49321	50429	51588	72891	73619	75093	75130	75313	76328	77194	78565	178638	178999	176732	179278	180872	169334	172622	169843	165076	170616	164169	160485	157351
80	26989	31493	34658	33898	32816	32847	34472	36985	37535	38236	38957	39975	40974	42022	42883	43687	44549	45525	46696	65069	68040	68804	70644	71006	71328	72680	74373	165840	170475	170463	168673	170287	168236	165183	164550	161789	157264	162673	157861	154256
81	24554	30622	32759	33308	33837	33215	32748	34435	35023	35673	36421	37248	38263	39385	40394	41374	42165	42969	43763	60985	61938	64409	64988	66520	66333	66474	67690	145725	157624	162283	162321	160584	158484	164814	158588	157867	155514	151182	155535	150789
82	22099	27151	31028	30238	31817	32711	31280	30636	31154	31871	32616	33477	34312	35451	36563	37718	38689	39597	40301	55867	57368	58201	60732	61383	62704	62694	63117	138862	137437	148834	153418	152780	147836	153176	155768	149724	149453	147493	143778	148017
83	21502	24303	27071	28377	28469	30267	30383	29222	29558	30141	30746	31394	32104	32831	33733	34715	35592	36688	38344	52611	53510	54594	55307	57494	57674	58796	58755	124368	129981	128434	139672	143784	139720	142181	144237	147016	141514	141105	139372	135948
84	19007	23560	23737	24071	26006	26145	27119	27279	27582	27963	28471	29050	29555	30229	30766	31595	32408	33087	33885	48117	48699	49384	50488	51163	52947	53212	54396	115086	115318	120437	119180	129569	130727	133227	132489	134861	137627	132777	132265	130783
