# Supplementary material for: Age Effects and Temporal Trends in HPV-Related and HPV-Unrelated Oral Cancer in the United States: A Multistage Carcinogenesis Modeling Analysis
Source: PLoS One. 2016 Mar 10;11(3):e0151098. doi: 10.1371/journal.pone.0151098 (PMC4786132; doi:10.1371/journal.pone.0151098)
Supplement: S5 File — (CSV) [file pone.0151098.s005.csv]

	1973	1974	1975	1976	1977	1978	1979	1980	1981	1982	1983	1984	1985	1986	1987	1988	1989	1990	1991	1992	1993	1994	1995	1996	1997	1998	1999	2000	2001	2002	2003	2004	2005	2006	2007	2008	2009	2010	2011	2012
0	102046	114339	125386	123935	130960	133403	137626	142732	144710	144484	143578	139216	142262	141592	140464	141494	143993	149253	147517	235264	229304	223034	218517	215647	213398	211532	211632	436360	454473	447553	451984	452614	441468	447650	456795	451284	427434	422483	428239	418046
1	106136	113692	118579	122163	120394	126950	128855	132808	137212	138429	138744	138040	134263	137539	137736	137405	138828	142700	147476	234466	231160	224475	219142	215675	212489	210500	208623	429615	434464	451325	443036	445776	436032	441092	437646	446523	440404	420713	423111	428650
2	115150	118694	118715	116957	120580	119099	125676	127163	130575	134214	135900	136289	136073	132681	136703	137621	137712	139630	141884	227223	232442	228301	222287	217493	213902	210801	208801	428754	427731	431586	447650	438654	430850	438891	435386	432006	441110	436031	421253	422816
3	114862	132418	127713	120438	118509	122328	120664	127247	127934	130279	134002	135353	135808	135471	132445	136743	137595	137926	138641	214482	226019	230824	227679	222556	218010	214909	212103	434823	427146	426302	430251	445411	426593	436762	437698	435408	431909	439736	436519	421324
4	112786	130732	141610	128837	121383	119539	123157	120829	126530	126552	129275	133053	134801	135483	135937	133531	138205	139498	138584	210031	215616	226460	232018	229465	224226	219848	216777	445773	433478	425991	425744	429291	434786	434221	437213	440338	438294	437587	440579	436589
5	112507	130201	142615	144525	130416	122095	119218	122185	120205	126014	127428	131141	136129	137864	138483	138209	134956	139195	138620	204977	208490	213204	224357	230835	228410	223546	219625	452654	444029	431220	423840	422683	416661	440016	430865	434687	438647	436359	437973	440681
6	115699	129569	139898	142675	144381	130296	121675	119000	122672	120584	126825	128039	131863	135905	137665	138222	138311	135411	138856	203345	203525	205876	210596	222190	227802	225224	220189	454667	449628	440293	427486	419458	408207	419361	434038	425748	429551	435510	436826	438068
7	118944	133188	138938	139690	142564	144569	130450	121677	119519	123052	121390	127375	128629	131465	135360	136918	137695	138033	135035	201916	202771	202295	205296	211146	222669	228714	226811	463024	452772	448198	439399	426602	409449	415935	419542	435999	428071	431720	435977	436743
8	124940	134733	139842	135470	135833	138400	139814	126564	119081	116543	120114	117999	123642	123634	125987	129363	130832	132287	132229	188027	194772	195541	196013	200537	206679	218952	225648	469284	461644	451010	447337	438274	416591	416994	416120	420587	437791	430137	431961	436046
9	133929	146268	147068	142600	138567	139560	142574	144857	132258	124623	122750	126642	124846	130123	130521	133168	137335	138486	141286	202356	198117	203127	203078	203296	206500	211754	222923	477245	468462	461285	451509	447677	429474	425620	418850	419591	424838	439607	430597	432224
10	140447	158642	160917	150925	146507	142614	143608	147189	148033	133611	124833	121420	124260	121623	127650	129294	133574	140392	139708	204979	205054	200254	206085	207293	207424	211296	216786	481077	479909	473558	469363	461747	450746	453015	443311	439694	443630	447756	439802	430611
11	139432	157288	165344	156690	146997	142914	139110	140872	144057	144255	130519	121897	118899	121803	119866	126174	127774	131914	138773	198583	203653	203022	198638	205219	206215	206623	210458	458537	481914	480113	473381	468241	450013	456538	449634	440874	436589	441711	447592	439595
12	142733	160024	167238	163806	154828	145095	140660	136763	138673	141051	141481	127862	119690	116771	120143	118571	124615	126539	131382	197801	199077	203584	203558	200235	206763	208284	208917	450763	460558	483904	482196	475236	460098	460778	458997	453154	445031	441322	442104	447659
13	140542	163615	170545	166939	163770	155273	145693	140861	136945	138238	140981	141349	128139	120040	117737	121497	119829	126215	128195	189802	200494	200604	204998	205378	201291	207673	208710	443183	452466	461610	484948	482167	464684	467850	459409	458312	452662	444571	441566	442278
14	142393	162586	175635	171014	167216	164086	155315	144863	140084	135538	136961	139429	140020	126922	119424	117377	120918	119959	127508	185380	191740	201432	201530	206421	206167	202061	208016	442403	444767	453001	461639	483568	470027	470915	464803	456896	455220	449746	445096	442086
15	144980	164134	174193	175799	170884	166979	163542	154234	144448	139711	136032	138168	141671	142486	129302	121369	118676	122879	122645	187083	189247	194647	204370	204899	209083	208696	204487	444717	446043	448446	456778	464683	476324	482466	474260	469246	461660	458468	450396	445821
16	143827	164381	173526	172186	173800	169241	165420	162382	153508	143598	139283	135812	138184	141290	142111	129300	121458	119571	124432	180913	190809	191991	197449	207849	207831	212090	211694	438640	450442	451746	453442	461035	458231	489084	485417	477564	472662	466172	459167	451097
17	137150	163368	173830	171719	170292	172201	167729	164735	161158	152268	142984	139010	135908	137991	141289	142601	129996	122739	121915	185435	183866	192779	193766	199255	209334	209582	213851	449048	445437	456199	456352	456952	453679	469790	490442	486864	478318	473275	468292	460743
18	129509	150735	165929	165672	163376	162615	164727	160261	156073	152511	144758	135837	132538	128990	131087	134547	135680	124632	118268	176993	182234	180557	189696	191332	197626	207857	208185	447198	450200	445463	454827	454294	443672	459153	465899	486506	481989	476779	467832	463234
19	122205	147009	158549	164739	165163	164409	164632	166792	161681	157319	155007	147553	139093	135295	132119	134999	138917	139568	128965	188754	182646	186160	183790	191906	193130	198345	207012	442624	444349	446426	438722	448784	438498	446064	451201	457076	475853	469200	463156	454612
20	119133	143762	155369	157109	163095	163553	162898	162138	163184	157671	154543	152524	145397	137576	134305	132009	135148	140199	138218	199225	188791	182234	186416	184458	193335	194646	199522	445120	452205	451596	448234	444134	442725	449639	447351	450567	455819	473972	478211	471952
21	118438	141626	154467	157562	159404	165430	166513	164984	162750	163677	159266	156234	153876	147278	138939	135977	133416	136581	138450	213855	197597	187342	182322	187060	187158	196895	198689	431372	454090	459057	453479	456022	440937	456644	454597	452090	455537	459427	483024	486805
22	118268	140689	154007	157835	161064	162688	169406	170096	167061	164783	166545	162280	159036	156900	149583	141497	138171	135578	136473	217500	212738	196680	187883	183397	190158	191287	201652	425956	440484	460750	461104	460977	449832	453689	460130	458572	456482	459052	470541	493520
23	115137	138968	153457	157422	161492	164788	167157	173671	172191	169051	167499	169363	165082	162043	159115	152058	143486	140801	137339	219356	220157	215459	200792	192742	190031	197990	199597	426873	432815	445114	462503	467999	453775	464727	458354	463795	464662	459406	467010	477298
24	119960	137853	153667	158264	162012	165678	169095	170644	175435	174347	172342	171433	173703	170001	166394	163993	156770	148731	145757	226742	227166	227552	223872	209054	202491	200073	208118	418395	430271	434995	444040	464908	456735	464967	465525	458863	465555	465360	463020	469731
25	120072	138822	149179	155152	159894	163766	167605	171042	172430	178141	178044	176096	174500	176036	171073	167223	163842	157431	148823	233640	229125	230294	233013	230937	218170	212797	210137	431396	419618	430431	433409	446731	454632	470256	467385	469609	464810	469580	466406	464367
26	131578	139764	149762	148950	154635	159494	163235	167101	169984	171176	176904	176796	174639	173180	174411	169950	165736	162774	156411	236301	232136	227028	228878	231732	230910	218220	211553	417584	431730	416105	424642	429356	429440	457726	460548	457972	459671	453663	470422	467368
27	94795	153864	151995	150826	149977	155987	160909	164492	167799	170419	171728	177486	177174	175226	173464	175094	170288	166916	164819	251643	240012	235519	231311	233659	238175	237383	222826	424366	418422	430618	413876	425189	418921	439556	457387	461958	460144	460696	454355	470894
28	94807	107925	162822	148165	146371	145176	150354	154321	157113	159938	162411	163616	168795	168454	166294	164785	165857	163381	161167	250360	244340	234023	231700	229225	234176	240097	239206	448202	425184	417949	428504	413757	414604	427242	438857	457525	463043	461582	461014	454848
29	97561	111802	120160	168867	155002	154842	154919	160520	164750	167793	171109	174172	175678	181444	181293	179744	178409	179069	180026	273819	269494	259859	247044	242470	238587	241238	244554	478787	447826	423142	414895	426103	401009	419756	422574	434419	452802	456900	461614	461473
30	108139	118437	126759	124435	173242	158122	156846	154044	158370	162279	165439	169227	172579	174574	180528	180142	177318	178043	178687	276097	273420	270067	262410	251456	249725	247752	252221	501064	480728	450148	426101	420961	424019	417042	429598	435272	449983	467955	457127	462033
31	90246	121252	123768	121352	119305	166780	152528	150365	149045	153325	157355	160783	164487	167854	169402	174807	173731	171562	175222	267357	267158	262492	258254	250093	239375	236576	232013	471740	499635	475866	443502	419159	402644	420687	403586	415299	419419	435359	467749	456773
32	84070	104820	131340	122794	120380	118717	165935	151943	150584	149298	153766	158119	161565	165262	168214	169393	173910	173386	173716	266953	267973	266953	262533	258544	251365	240600	237395	462811	472674	500425	477273	447431	414027	415915	427044	411232	425648	428407	435273	467865
33	78312	96729	112293	128574	120104	118015	116341	163949	149261	148135	147281	152197	156647	160275	163741	166520	167171	172978	174051	258370	263287	262688	261351	256564	252778	244899	233398	463263	463181	471023	497519	475178	434774	419399	412590	424554	408933	423240	427923	435088
34	78812	93761	108419	115691	133174	125377	123766	121593	168788	154050	153253	152930	158114	162986	166639	170152	172560	173293	181456	268108	266096	269261	267801	265852	260792	255917	246577	474946	462755	461421	469363	496564	463119	442491	417775	412500	424752	411016	422574	427652
35	77048	91024	100816	107038	114369	132070	124400	121896	119283	164865	150502	149650	149277	154389	159002	162778	166331	170786	172647	265114	266178	264308	268817	268682	268672	264520	260109	508265	474680	461723	460152	469013	485051	472156	441512	418273	413399	424814	410563	422568
36	73443	88370	97567	99329	105190	112441	129610	121746	119307	116517	161105	147471	146925	146631	151647	156114	159420	163138	167635	246560	255471	255351	253155	257179	257394	256830	251690	512277	506788	471825	457896	457063	454133	489497	466141	436889	413913	409194	424120	410153
37	72768	85277	95846	97272	98871	104843	112021	129148	120625	118128	115919	160739	147925	147737	147823	153015	157515	160986	165669	245282	245951	253560	253012	250444	254665	254157	252311	507819	509832	503298	467864	454768	443008	459230	484210	461715	432974	412101	408005	423381
38	72050	84031	92071	94813	95870	97352	102983	109131	123980	115199	112807	110744	153253	140858	140351	139977	144420	149669	153665	226902	233661	234991	243846	244961	244675	250192	250464	513708	506422	507465	500305	465806	441995	448931	455617	481962	459536	431783	411358	407549
39	72484	85290	93531	94338	97228	98568	100236	105717	112575	128565	120775	119530	118366	165539	153590	154064	154714	158245	166319	239583	243233	247098	246018	252707	251833	248729	250856	515898	511354	503291	503863	497987	452658	448015	446359	453667	480789	460697	430667	410153
40	73086	83456	92329	93375	94294	97445	99059	99557	103700	110057	126013	118876	117929	117130	162525	150391	150070	152510	153589	228802	233083	238003	244098	245409	255008	256641	255332	527369	513733	508058	499638	501040	483519	458122	444701	443727	451344	476187	459464	429457
41	74262	84074	89436	90961	91572	92178	94912	96049	96462	100496	107132	123035	116174	115283	114401	158788	146674	146057	148479	210375	218820	221565	225713	230945	231974	240222	240364	500228	525746	511563	505795	497964	487208	491486	455999	443439	443248	451597	473939	457707
42	75804	84637	89869	88429	89954	90652	91325	94218	95191	95752	100367	107501	123643	116905	115950	115287	159397	146991	146405	209208	209785	217929	221381	226243	232608	234215	242539	501514	498260	523211	508620	503134	483685	494797	488410	454128	441622	441599	449801	472374
43	79696	86700	90419	88678	86988	88356	88867	89695	93578	94497	95347	100165	107178	122962	115911	114888	113879	158604	144947	201265	204665	204657	213001	216873	222369	228834	230054	494567	499581	495809	520868	506324	489230	491585	492444	487220	453063	441701	439950	448283
44	77746	90647	92881	90037	88407	86933	88420	88702	89602	93925	95657	97232	102698	110343	127080	120515	119607	118053	166371	211001	208292	209969	208973	216597	219877	224221	228959	474888	492100	496008	491489	515511	488025	492518	483685	485012	479202	447549	439809	438292
45	79505	89270	97500	92503	89498	87787	86154	87173	86731	87522	91922	93720	95016	100132	107528	124031	117861	118026	114427	225389	205399	203622	206969	207873	217691	222837	228517	479776	472250	488522	492022	486861	498262	493014	487023	478412	479827	474142	445015	437902
46	79326	90576	95290	96549	91568	88710	86925	85788	88758	87899	88608	92869	94150	94979	99665	106744	122437	115182	114539	155987	216372	196456	194778	198097	199365	208760	212987	455206	477547	470122	486877	490282	473650	508483	492188	487245	478887	480515	471821	442837
47	79753	90292	96459	94220	95559	90743	87873	85717	85460	88450	87887	88817	93009	94333	95241	100119	107134	122707	115541	160813	155399	215155	195708	194551	198563	200208	209334	439618	453231	475458	467963	484566	476127	482673	506757	491164	486693	478977	477825	469248
48	81089	90470	95360	94453	91979	93081	88049	85210	81936	81495	84335	83877	84489	88350	89499	90366	94820	100085	117240	154171	154250	149139	207546	189851	190097	194988	197039	424697	436994	449895	471665	463596	467779	481759	477048	501081	485476	481381	476613	476005
49	82176	94651	98708	97268	96959	95081	96806	92544	88814	85753	85778	89411	89199	90121	94688	96478	97646	102445	108167	174433	163072	161573	155388	215015	195970	195105	198306	413098	422600	434962	447957	469812	450388	477233	480657	476846	501670	487235	477946	473608
50	79481	91902	98296	95172	93394	92709	90484	92643	90150	86616	83742	83958	87295	86909	87858	92318	93800	94902	99402	146218	169830	159439	159305	154588	215906	198430	198457	414634	410091	419054	430826	442797	452423	454167	470028	473299	469107	492178	483963	475063
51	82879	92786	99591	99284	96353	94829	94409	91773	90846	87994	84406	81611	81667	84480	84009	84789	88758	89789	91009	133348	139081	161096	151158	151199	146917	205479	187955	396947	412839	408619	418197	430504	431771	464111	455742	473288	477195	473537	488444	480634
52	80847	94961	98238	98166	97862	94957	93455	93411	90365	89266	86553	83177	80440	80349	83207	82837	83470	87181	88954	126581	131726	137475	159839	150625	151366	147766	206373	397816	394140	409163	404399	413065	414191	435593	456524	448452	465126	469704	470122	484977
53	80865	91826	100149	97045	97253	97220	94518	93734	94191	90828	89652	87040	83537	80479	80340	83175	82524	82598	86991	124050	125070	129665	135294	157310	148255	148985	144696	423596	394912	391639	407165	402009	400652	422377	434311	456418	448449	464787	465724	466488
54	75432	91248	96204	98245	95372	95804	95941	93001	92647	93026	89919	89088	86627	83044	80206	80292	83040	82551	83597	123437	125386	126623	131883	138346	161841	153427	154428	315145	420368	391645	388726	403978	388913	407363	419957	432574	454851	447459	460658	461920
55	73570	86923	96061	94273	95272	92358	93095	93264	89294	88634	89023	86292	85479	83048	79703	76860	76655	80886	79681	112693	118490	120418	121957	127433	134344	157589	149201	312655	311912	416050	386312	382789	387333	390903	399892	412284	424270	445555	443351	456651
56	69825	81884	88807	92708	90721	92813	90537	92056	91315	87504	87347	88288	85871	85296	83101	79895	77165	76822	82383	112622	112359	117296	118780	119840	125026	131133	152800	304885	309740	309050	413229	383093	370866	394968	389961	400096	413142	425253	441166	438885
57	68665	78720	84501	86780	90406	89555	92302	90860	91945	90819	87067	87086	87883	85306	84598	82219	78831	76537	76576	114079	110774	110271	115242	116749	118134	123076	128875	315490	301580	306202	305710	408596	368311	375172	390344	385923	395778	408980	420907	436979
58	67615	77306	80801	81943	83671	88107	87587	90804	86221	86911	85925	82545	82411	83065	80513	79614	77142	73215	72175	100969	108192	105494	105847	111455	114049	116083	121543	273359	311994	297514	302638	301651	393538	372106	370647	386425	381901	392166	403993	416138
59	65119	76435	79769	79395	80560	83592	88929	89356	89912	85598	86950	86766	83797	84102	85285	83060	82608	81151	76988	104404	103484	109768	106397	106068	111171	112841	113811	251361	269532	307572	293047	297556	289384	397426	365957	364992	380743	377949	387241	399465
60	60361	70144	75196	74461	74523	76488	79072	83719	86887	87091	82871	84109	83733	80530	80438	81161	78862	78675	77377	101828	99798	99351	106273	103803	104489	110326	112517	243035	247402	265066	301974	286533	283382	289143	388641	357100	355988	369933	373168	382627
61	58657	69201	74701	76072	76254	76825	79083	79990	81656	84458	84688	80819	82217	81670	78496	78497	79297	76799	77386	105275	98734	96151	95517	102018	99562	99900	104897	231244	239643	244339	262529	299370	276904	289558	289218	391503	360262	358771	364652	368099
62	55864	65931	71323	72875	74702	74999	75266	76285	75059	76530	79432	80147	76877	78271	77986	75292	75615	76934	74865	104375	101918	95510	93253	93059	99830	97617	97961	223521	227482	235311	240138	257656	286431	278209	284831	284918	386608	357077	352926	359173
63	55830	62532	67884	69569	71287	72967	72758	73079	75056	73709	75276	78490	79492	76227	77668	77512	75005	75366	76896	102446	103094	100217	93875	91681	91543	98085	95555	208079	219397	222938	230835	234680	245004	286792	271786	278889	279024	377086	350996	347440
64	51327	62036	63641	65316	67263	68887	70131	70233	71756	73513	72343	74142	77554	78421	75257	76825	76805	74187	74309	103400	99968	100280	97397	91288	89143	88989	94948	202540	204166	215593	219093	226850	224103	247664	283104	268517	276002	276384	370788	344534
65	48741	57064	61943	60055	61896	63689	65746	68274	68523	70284	72330	71380	72829	75693	75933	72396	73346	73214	71117	96863	98834	95779	96623	94263	88878	86763	86029	201533	198688	200403	211975	214701	216751	225958	244078	279741	265596	271619	271721	364972
66	45103	53807	56508	59109	57321	58919	60974	63247	63995	64627	66491	68666	67868	69566	72340	72961	69900	71113	71067	93712	93972	96360	93510	94089	91625	86330	84643	184708	197415	194408	196251	207008	203736	216942	220713	238956	274339	261455	266262	266081
67	42256	49402	53035	53845	56695	54925	56986	59424	60636	61665	62339	64433	66587	66069	67793	70876	71749	68510	69173	93991	91039	90716	92888	90405	91012	89145	84448	183963	180587	192993	190083	191318	196634	204184	212101	215985	234255	267715	256582	260878
68	39854	46678	49076	51121	52215	55055	53721	56446	57594	58574	59160	59618	61211	62971	62059	63461	66128	67148	64479	88673	88454	85512	86185	88964	86340	87408	85751	182539	179673	176395	188617	185181	181546	196763	199271	207458	211352	229503	262405	250730
69	36920	43393	45881	46859	49295	50497	53929	52237	53818	55289	56383	57243	57816	59764	61634	61131	62857	66077	66372	87396	88190	87363	84865	84759	86679	84402	85332	182025	177801	175073	171897	183624	175825	181790	192334	194967	203333	207558	224569	256788
70	34309	40566	43425	44302	44394	45909	45994	48640	49772	51066	52166	52915	53727	54210	56141	57998	57601	59373	63289	86449	82812	83439	83287	80549	80915	83669	81391	181856	176991	172531	169808	166121	172883	174592	175831	186108	188612	196171	202751	219320
71	31473	38666	41828	43166	43691	44472	46301	45966	47155	48508	49875	50885	51852	52456	53118	55080	56954	56460	57620	83416	83892	80328	81070	80484	77955	77795	80214	171179	176837	172302	168139	165408	158006	173570	171384	172939	183487	185893	191544	197565
72	30245	34034	38005	39178	39721	40439	40943	42977	43952	45003	46118	47079	47993	48480	48855	49193	50871	53333	54387	75443	80488	80274	76750	77306	76748	73913	74527	168207	165428	170908	166485	162071	155139	156242	167553	165394	166923	177066	180955	186310
73	29615	33431	34175	36727	37463	38386	39026	39188	40263	41487	42856	44075	45313	46222	46993	47519	48159	49232	49985	69482	71506	76653	77572	74842	75644	75384	73965	162075	162336	159612	165286	160994	152956	154513	152063	163315	161580	163061	172153	175820
74	26420	32087	32713	31965	33940	34831	35598	36161	37235	38428	39751	41034	42364	43482	44480	45256	45841	46441	47077	64845	66877	68801	73984	74415	71382	72263	72737	155172	156115	156002	153539	158748	150653	150878	148690	146539	157477	155945	158062	166512
75	23868	28080	30583	29588	28984	31048	32197	33490	34532	35447	36466	37628	38932	40178	41448	42333	43194	44192	45027	61655	62717	64527	66389	70944	71339	68672	69826	151006	148327	149093	148797	146063	147415	146951	143483	141542	139272	150002	150885	152636
76	22567	25266	26898	28642	28110	27133	29571	30796	31638	32441	33270	34074	35112	36211	37370	38280	39064	40014	41834	57248	58291	59132	61019	62660	67053	67384	65120	143594	144277	141934	143006	142715	136798	145964	142416	139511	138057	135668	144550	145180
77	21507	23952	24041	24941	27089	26068	25307	27598	28305	29037	29885	30721	31529	32529	33703	34646	35574	36429	37678	52941	53947	54798	55761	57513	59160	63389	63935	134931	136407	136981	134775	135615	132184	133738	139331	136121	133387	131992	130175	138518
78	20271	23172	23180	22669	23974	25872	25153	25212	25756	26413	27178	27993	28752	29550	30577	31529	32519	33747	35371	49025	51050	51607	52375	53011	54490	55871	59833	128815	127658	128931	129891	127565	125524	128741	127357	132778	129966	127567	126272	124423
79	18412	21528	22041	21455	21300	22285	24442	22778	23150	23569	24192	24890	25597	26286	27019	27788	28769	29737	31211	44077	45394	47108	47765	48394	49033	50418	51862	119837	121007	120168	121545	122340	117253	121603	122133	121003	126402	123228	121328	120147
80	16275	18490	19356	18828	18078	17661	18324	19910	20250	20721	21229	21891	22559	23265	23780	24283	25156	26079	26969	38541	40334	41599	43598	44514	45342	46413	48129	106967	111723	112870	111973	113019	111346	112066	113357	113864	112839	118197	116610	114656
81	14386	17639	18249	18449	18291	17884	17353	17710	17996	18439	18945	19412	20044	20748	21346	22016	22688	23525	24211	33669	35171	36714	37965	39626	40202	41064	41892	90683	99134	103787	105215	104512	103406	107027	105588	107036	107897	106938	111101	109478
82	12408	15168	16799	16462	16807	16861	16149	15669	15912	16318	16712	17177	17559	18178	18773	19428	20142	20842	21556	30009	30963	32470	34259	35502	37105	37983	38902	84638	83468	91253	95517	96745	94182	97420	98899	97634	99052	100230	99852	103811
83	11668	12503	13812	14689	14575	15101	14887	14417	14524	14832	15107	15404	15676	15939	16333	16853	17447	18119	19121	26643	27193	27856	29189	30594	31408	32811	33363	71842	77123	75978	83451	87267	86794	88579	89888	91437	90589	91841	92964	92714
84	10381	12156	11524	12133	13135	13092	13333	12848	12907	13082	13339	13577	13730	13929	14012	14421	14928	15348	15924	22949	23568	24159	25002	26287	27533	28591	29922	63551	64513	69299	68420	75123	77155	80114	80313	81434	83071	82634	84173	85401
