# Supplementary material for: Age Effects and Temporal Trends in HPV-Related and HPV-Unrelated Oral Cancer in the United States: A Multistage Carcinogenesis Modeling Analysis
Source: PLoS One. 2016 Mar 10;11(3):e0151098. doi: 10.1371/journal.pone.0151098 (PMC4786132; doi:10.1371/journal.pone.0151098)
Supplement: S7 File — (CSV) [file pone.0151098.s007.csv]

	1973	1974	1975	1976	1977	1978	1979	1980	1981	1982	1983	1984	1985	1986	1987	1988	1989	1990	1991	1992	1993	1994	1995	1996	1997	1998	1999	2000	2001	2002	2003	2004	2005	2006	2007	2008	2009	2010	2011	2012
0	0	0	0	0	0	0	0	0	0	0	0	0	0	0	0	0	0	0	0	0	0	0	0	0	0	0	0	0	0	0	0	0	0	0	0	0	0	0	0	0
1	0	0	0	0	0	0	0	0	0	0	0	0	0	0	0	0	0	0	0	0	0	0	0	0	0	0	0	0	0	0	0	0	0	0	0	0	0	0	0	0
2	0	0	0	0	0	0	0	0	0	0	0	0	0	0	0	0	0	0	0	0	0	0	0	0	0	0	0	0	0	0	0	0	0	0	0	0	0	0	0	0
3	0	0	0	0	0	0	0	0	0	0	0	0	0	0	0	0	0	0	0	0	0	0	0	0	0	0	0	0	0	0	0	0	0	0	0	0	0	0	0	0
4	0	0	0	0	0	0	0	0	0	0	0	0	0	0	0	0	0	0	0	0	0	0	0	0	0	0	0	0	0	0	0	0	0	0	0	0	0	0	0	0
5	0	0	0	0	0	0	0	0	0	0	0	0	0	0	0	0	0	0	0	0	0	0	0	0	0	0	0	0	0	0	0	0	0	0	0	0	0	0	0	0
6	0	0	0	0	0	0	0	0	0	0	0	0	0	0	0	0	0	0	0	0	0	0	0	0	0	0	0	0	0	0	0	0	0	0	0	0	0	0	0	0
7	0	0	0	0	0	0	0	0	0	0	0	0	0	0	0	0	0	0	0	0	0	0	0	0	0	0	0	0	0	0	0	0	0	0	0	0	0	0	0	0
8	0	0	0	0	0	0	0	0	0	0	0	0	0	0	0	0	0	0	0	0	0	0	0	0	0	0	0	0	0	0	0	0	0	0	0	0	0	0	0	0
9	0	0	0	0	0	0	0	0	0	0	0	0	0	0	0	0	0	0	0	0	0	0	0	0	0	0	0	0	0	0	0	0	0	0	0	0	0	0	0	0
10	0	0	0	0	0	0	0	0	0	0	0	0	0	0	0	0	0	0	0	0	0	0	0	0	0	0	0	0	0	0	0	0	0	0	0	0	0	0	0	0
11	0	0	0	0	0	0	0	0	0	0	0	0	0	0	0	0	0	0	0	0	0	0	0	0	0	0	0	0	0	0	0	0	0	0	0	0	0	0	0	0
12	0	0	0	0	0	0	0	0	0	0	0	0	0	0	0	0	0	0	0	0	0	0	0	0	0	0	0	0	0	0	0	0	0	0	0	0	0	0	0	0
13	0	0	0	0	0	0	0	0	0	0	0	0	0	0	0	0	0	0	0	0	0	0	0	0	0	0	0	0	0	0	0	0	0	0	0	0	0	0	0	0
14	0	0	0	0	0	0	0	0	0	0	0	0	0	0	0	0	0	0	0	0	0	0	0	0	0	0	0	0	0	0	0	0	0	0	0	0	0	0	0	0
15	0	0	0	0	0	0	0	0	0	0	0	0	0	0	0	0	0	0	0	0	0	0	0	0	0	0	0	0	0	0	0	0	0	0	0	0	0	0	0	0
16	0	0	0	0	0	0	0	0	0	0	0	0	0	0	0	0	0	0	0	0	0	0	0	0	0	0	0	0	0	0	0	0	0	0	0	0	0	0	0	0
17	0	0	0	0	0	0	0	0	0	0	0	0	0	0	0	0	0	0	0	0	0	0	0	0	0	0	0	0	0	0	0	0	0	0	0	0	0	0	0	0
18	0	0	0	0	0	0	0	0	0	0	0	0	0	0	0	0	0	0	0	0	0	0	0	0	0	0	0	0	0	0	0	0	0	0	0	0	0	0	0	0
19	0	0	0	0	0	0	0	0	0	0	0	0	0	0	0	0	0	0	0	0	0	0	0	0	0	0	0	0	0	0	0	0	0	0	0	0	0	0	0	0
20	0	0	0	0	0	0	0	0	0	0	0	0	0	0	0	0	0	0	0	0	0	0	0	0	0	0	0	0	0	0	0	0	0	0	0	0	0	0	0	0
21	0	0	0	0	0	0	0	0	0	0	0	0	0	0	0	0	0	0	0	0	0	0	0	0	0	0	0	0	0	0	0	0	0	0	0	0	0	0	0	0
22	0	0	0	0	0	0	0	0	0	0	0	0	0	0	0	0	0	0	0	0	0	0	0	0	0	0	0	0	0	0	0	0	0	0	0	0	0	0	0	0
23	0	0	0	0	0	0	0	0	0	0	0	0	0	0	0	0	0	0	0	0	0	0	0	0	0	0	0	0	0	0	0	0	0	0	0	0	0	0	0	0
24	0	0	0	0	0	0	0	0	0	0	0	0	0	0	0	0	0	0	0	0	0	0	0	0	0	0	0	0	0	0	0	0	0	0	0	1	0	0	0	0
25	0	0	0	0	0	0	0	0	0	0	0	0	0	0	0	0	0	0	0	0	0	0	0	0	0	0	0	0	0	0	0	0	0	0	0	0	0	0	0	0
26	0	0	0	0	0	0	0	0	0	0	0	0	0	0	0	0	0	0	0	0	0	0	0	0	0	0	0	0	0	0	0	0	0	0	0	0	0	1	0	1
27	0	0	0	0	0	0	0	0	0	0	0	0	0	0	0	0	0	0	0	0	0	0	0	0	0	0	0	0	0	0	0	0	0	0	0	0	0	0	0	0
28	0	0	0	0	0	0	0	0	0	0	0	0	0	0	0	0	0	0	0	0	0	0	0	0	0	0	0	0	0	0	0	0	0	0	0	0	0	0	0	0
29	0	0	0	0	0	0	0	0	0	0	0	0	0	0	0	0	0	0	0	0	0	0	0	0	0	0	0	0	0	2	0	0	0	0	0	0	0	0	0	0
30	0	0	0	0	0	0	0	0	0	0	0	0	0	0	0	0	0	1	0	0	0	0	0	0	0	0	0	0	0	1	0	0	0	0	0	0	0	0	0	0
31	0	1	0	0	0	0	0	0	0	0	0	0	0	0	0	0	1	0	0	0	0	0	0	0	0	0	0	0	0	0	0	1	0	0	0	0	1	0	1	0
32	0	0	0	0	0	0	0	0	0	0	0	1	0	0	0	1	0	0	0	1	0	1	0	0	0	0	0	0	1	0	0	0	0	0	0	0	0	1	0	0
33	0	0	0	0	0	0	0	1	0	0	0	0	0	0	0	0	0	0	0	0	0	0	0	0	0	0	0	0	0	0	0	1	0	1	0	0	0	2	0	0
34	0	0	0	0	0	0	0	0	0	0	0	0	1	0	0	0	0	0	0	0	0	0	0	0	0	0	0	0	0	0	0	0	0	0	0	1	1	0	0	0
35	0	0	0	0	0	0	0	0	0	0	1	0	0	0	0	0	0	0	0	0	0	0	0	0	0	0	0	2	1	0	0	0	0	0	0	1	0	0	0	0
36	0	0	0	0	0	0	0	0	0	0	0	1	0	2	1	0	0	0	0	0	0	0	0	0	0	2	1	0	1	1	0	1	0	0	1	0	1	0	0	0
37	0	0	0	0	0	0	1	0	1	0	2	0	0	0	0	0	0	0	1	0	0	1	1	0	1	1	1	0	0	0	0	0	0	1	0	2	1	0	0	0
38	0	0	0	0	1	0	1	1	0	0	0	0	0	2	0	0	0	1	0	1	1	0	0	1	0	0	0	1	1	2	0	1	0	2	1	2	0	1	0	1
39	0	0	0	1	1	0	1	0	0	1	0	1	0	1	0	0	0	0	1	1	0	3	0	1	0	0	0	2	2	1	0	3	1	2	2	1	1	1	0	2
40	0	0	0	1	0	0	0	0	0	0	1	1	2	0	1	0	3	1	1	5	4	1	1	0	3	0	2	1	3	0	0	0	0	5	2	2	3	1	2	1
41	0	0	1	0	1	0	1	2	0	0	0	0	1	0	0	1	2	3	5	2	1	1	0	0	0	1	1	1	4	1	0	0	1	2	1	1	2	0	2	2
42	1	2	0	0	0	2	1	1	1	2	1	1	0	2	1	3	1	0	0	3	2	1	0	2	0	1	0	4	2	3	3	2	0	2	3	1	2	1	2	4
43	0	2	0	0	0	2	2	0	1	3	0	3	2	2	2	0	2	2	0	1	1	1	4	1	1	1	0	1	1	5	2	2	9	0	3	2	4	0	3	1
44	0	0	0	1	1	0	0	0	1	2	1	1	0	5	0	1	1	1	1	2	1	2	2	4	0	1	2	2	3	2	2	5	3	4	1	1	6	2	3	3
45	1	0	0	1	1	1	1	1	3	0	1	2	2	1	0	2	1	2	1	2	9	4	2	2	2	3	4	8	4	9	6	7	2	3	4	1	4	4	3	6
46	0	1	0	1	0	1	2	2	1	1	3	3	3	2	0	1	2	1	0	1	1	6	2	0	0	5	3	5	4	7	6	8	1	6	1	5	7	4	3	3
47	2	1	0	3	2	0	1	3	0	0	2	2	1	0	1	1	5	2	1	0	0	5	2	3	2	1	5	7	4	8	6	8	4	2	2	1	8	9	4	3
48	0	0	4	2	0	1	0	1	4	1	0	2	2	3	2	3	1	1	0	2	1	3	3	1	8	4	6	5	8	5	8	5	0	5	7	2	4	5	3	4
49	1	1	2	3	1	2	2	2	1	1	2	4	1	2	0	6	2	2	4	2	0	3	1	2	2	3	4	9	11	7	9	9	7	7	9	9	5	8	6	8
50	3	3	0	1	2	2	0	1	1	1	2	2	3	2	0	3	3	2	0	1	4	1	3	6	3	1	5	10	7	4	3	6	8	7	3	10	4	10	10	4
51	1	0	2	3	2	1	3	3	1	1	2	3	1	1	5	2	1	5	0	6	2	3	3	2	5	2	7	10	8	8	7	9	4	4	9	15	5	11	10	8
52	2	1	3	2	0	2	1	2	0	1	2	2	2	0	6	4	4	4	1	3	4	3	1	7	3	4	7	5	9	10	8	6	5	5	9	8	8	13	11	14
53	2	0	1	1	1	1	1	0	5	1	3	0	1	1	3	3	4	3	2	4	3	3	3	2	2	2	1	5	18	9	10	14	8	10	12	7	8	12	12	11
54	0	0	1	3	2	1	0	3	0	2	2	0	0	2	2	3	2	4	2	2	2	1	4	7	1	5	3	6	9	5	14	19	8	9	9	13	18	17	13	16
55	0	0	1	0	0	2	1	3	1	4	1	2	1	1	2	2	2	4	2	5	4	6	4	2	2	5	1	12	6	7	17	11	9	6	7	14	6	9	12	13
56	0	0	2	2	0	3	5	2	3	2	3	0	1	3	3	1	1	1	1	7	1	4	6	2	4	4	4	5	4	6	7	10	10	9	7	13	11	6	6	10
57	0	1	1	1	4	1	4	4	1	2	0	1	2	1	3	2	1	0	5	4	6	1	7	3	3	2	1	5	5	8	7	6	8	18	8	15	15	16	8	9
58	1	0	0	1	0	2	4	4	2	3	1	1	5	2	4	2	2	3	1	6	1	2	1	3	4	1	5	7	13	8	10	11	12	13	11	13	9	13	12	8
59	4	0	2	1	1	1	1	2	4	2	1	2	5	3	2	3	1	2	1	6	5	3	4	6	3	1	3	4	5	10	9	5	3	10	10	9	3	11	15	10
60	3	0	3	0	0	2	1	5	2	2	1	5	1	3	5	2	2	2	0	1	2	2	1	3	4	5	3	4	10	6	5	9	8	10	8	11	15	17	7	14
61	0	0	0	0	0	1	0	1	1	1	4	3	2	2	3	1	4	2	2	1	0	4	3	1	1	0	2	10	4	7	10	8	6	9	7	9	16	10	13	6
62	0	1	2	0	3	1	3	2	4	2	1	2	3	3	2	2	0	3	1	1	0	1	1	3	4	5	2	2	5	8	6	8	10	6	9	11	14	9	16	8
63	1	2	0	1	1	1	1	1	2	4	3	4	2	1	1	3	0	2	3	2	2	2	1	1	2	3	3	6	2	8	7	2	4	12	6	9	9	8	4	7
64	0	0	0	1	1	0	0	0	1	1	1	1	1	4	2	1	1	3	0	0	3	4	3	3	3	4	1	8	3	11	3	5	9	6	10	5	11	8	9	12
65	0	1	2	1	0	3	2	2	3	3	1	1	2	0	2	1	1	1	4	2	1	1	1	4	1	3	1	5	9	3	4	6	4	10	7	11	4	6	6	17
66	0	1	2	1	1	2	1	0	0	3	1	2	0	1	2	3	2	0	1	4	1	1	0	2	3	5	1	5	3	6	14	1	7	4	5	5	10	9	5	5
67	1	0	0	4	0	0	1	1	1	0	1	0	2	1	0	2	1	2	0	3	1	3	0	1	3	3	2	3	5	2	6	4	10	9	8	8	5	5	4	5
68	0	0	0	0	1	0	0	1	1	1	3	0	0	1	1	0	1	0	1	4	3	1	0	1	1	1	1	4	1	4	1	7	3	8	6	6	8	7	6	8
69	0	0	0	1	0	0	1	1	0	3	2	0	1	3	0	0	2	1	2	0	3	8	0	3	3	4	0	5	4	2	4	5	2	7	6	7	3	8	6	9
70	0	0	0	0	1	0	0	0	0	0	0	0	0	0	0	0	1	0	1	1	1	1	2	1	2	3	2	1	3	3	7	10	5	5	5	6	3	3	11	4
71	0	0	0	1	1	0	1	1	0	0	3	1	0	2	1	1	0	2	0	2	1	1	1	1	2	4	2	4	7	7	3	3	5	5	9	4	2	3	7	5
72	0	0	0	1	1	0	0	0	1	0	2	0	0	1	1	0	1	3	1	1	2	0	4	2	3	3	2	2	1	4	3	4	4	3	4	5	4	3	4	2
73	0	0	0	1	0	0	1	1	1	0	0	1	0	0	3	0	0	0	1	0	1	3	0	0	2	1	3	0	2	4	6	1	2	6	4	4	2	0	7	2
74	0	0	0	0	1	0	0	1	0	0	0	0	1	0	0	0	2	1	2	0	0	0	4	1	1	3	0	3	6	0	3	1	4	0	0	5	4	3	2	3
75	0	0	1	0	1	0	0	0	0	1	1	0	0	0	0	1	1	0	0	1	1	0	1	0	2	0	0	3	0	2	1	1	1	0	4	1	4	5	4	3
76	0	0	1	2	0	0	2	0	1	0	0	0	1	1	2	0	0	0	0	0	0	1	2	0	0	3	0	3	3	6	0	1	2	0	3	3	3	4	1	5
77	0	0	0	0	0	0	0	0	0	0	1	0	0	0	3	0	2	0	0	1	1	1	0	1	2	1	1	0	1	1	0	3	2	4	5	3	0	0	1	1
78	0	0	0	0	0	0	1	0	0	0	0	0	0	0	0	0	0	0	0	0	0	0	1	1	0	1	0	4	1	1	0	1	2	1	0	1	6	1	3	2
79	0	0	0	0	0	0	0	1	0	0	0	0	1	0	0	0	0	0	0	0	0	0	1	0	1	0	1	1	1	0	3	2	0	1	3	1	1	0	2	3
80	0	0	0	1	0	1	0	0	0	1	0	0	1	0	0	1	0	0	1	1	0	0	1	0	1	1	1	0	0	3	0	1	4	0	1	3	2	1	2	3
81	0	0	0	1	0	0	0	0	0	0	0	0	1	0	0	0	1	0	0	1	0	0	0	1	0	1	0	0	1	0	1	1	0	2	2	1	1	1	2	0
82	0	0	0	1	0	1	0	0	0	0	0	2	0	0	0	0	1	0	0	1	1	1	0	1	0	0	0	0	1	1	0	1	1	0	0	1	2	2	0	2
83	0	0	0	0	0	0	0	0	0	0	0	1	0	0	1	0	0	0	0	0	0	1	0	0	0	0	0	0	1	1	0	2	1	1	0	1	1	0	1	3
84	0	0	0	0	0	0	0	0	0	0	0	0	0	0	0	0	0	1	0	0	0	0	0	0	0	0	0	2	1	0	2	4	0	1	1	1	0	0	0	0
