# Supplementary material for: Age Effects and Temporal Trends in HPV-Related and HPV-Unrelated Oral Cancer in the United States: A Multistage Carcinogenesis Modeling Analysis
Source: PLoS One. 2016 Mar 10;11(3):e0151098. doi: 10.1371/journal.pone.0151098 (PMC4786132; doi:10.1371/journal.pone.0151098)
Supplement: S8 File — (CSV) [file pone.0151098.s008.csv]

	1973	1974	1975	1976	1977	1978	1979	1980	1981	1982	1983	1984	1985	1986	1987	1988	1989	1990	1991	1992	1993	1994	1995	1996	1997	1998	1999	2000	2001	2002	2003	2004	2005	2006	2007	2008	2009	2010	2011	2012
0	0	0	0	0	0	0	0	0	0	0	0	0	0	0	0	0	0	0	0	0	0	0	0	0	0	0	0	0	0	0	0	0	0	0	0	0	0	0	0	0
1	0	0	0	0	0	0	0	0	0	0	0	0	0	0	0	0	0	0	0	0	0	0	0	0	0	0	0	0	0	0	0	0	0	0	0	0	0	0	0	0
2	0	0	0	0	0	0	0	0	0	0	0	0	0	0	0	0	0	0	0	0	0	0	0	0	0	0	0	0	0	0	0	0	0	0	0	0	0	0	0	0
3	0	0	0	0	0	0	0	0	0	0	0	0	0	0	0	0	0	0	0	0	0	0	0	0	0	0	0	0	0	0	0	0	0	0	0	0	0	0	0	0
4	0	0	0	0	0	0	0	0	0	0	0	0	0	0	0	0	0	0	0	0	0	0	0	0	0	0	0	0	0	0	0	0	0	0	0	0	0	0	0	0
5	0	0	0	0	0	0	0	0	0	0	0	0	0	0	0	0	0	0	0	0	0	0	0	0	0	0	0	0	0	0	0	0	0	0	0	0	0	0	0	0
6	0	0	0	0	0	0	0	0	0	0	0	0	0	0	0	0	0	0	0	0	0	0	0	0	0	0	0	0	0	0	0	0	0	0	0	0	0	0	0	0
7	0	0	0	0	0	0	0	0	0	0	0	0	0	0	0	0	0	0	0	0	0	0	0	0	0	0	0	0	0	0	0	0	0	0	0	0	0	0	0	0
8	0	0	0	0	0	0	0	0	0	0	0	0	0	0	0	0	0	0	0	0	0	0	0	0	0	0	0	0	0	0	0	0	0	0	0	0	1	0	0	0
9	0	0	0	0	0	0	0	0	0	0	0	0	0	0	0	0	0	0	0	0	0	0	0	0	0	0	0	0	0	0	0	0	0	0	0	0	0	0	0	0
10	0	0	0	0	0	0	0	0	0	0	0	0	0	0	0	0	0	0	0	0	0	0	0	0	0	0	0	0	0	0	0	0	0	0	0	0	0	0	0	0
11	0	0	0	0	0	0	0	0	0	0	0	0	0	0	0	0	0	0	0	0	0	0	0	0	0	0	0	0	0	0	0	0	0	0	0	0	0	0	0	0
12	0	0	0	0	0	0	0	0	0	0	0	0	0	0	0	0	0	0	0	0	0	0	0	0	0	0	0	0	0	0	0	0	0	0	0	0	0	0	1	0
13	0	0	0	0	0	0	0	0	0	0	0	0	0	0	0	0	0	0	0	0	0	0	0	0	0	0	0	0	0	0	0	0	0	0	0	0	0	0	0	0
14	0	0	0	0	0	0	0	0	0	0	0	0	0	0	0	0	0	0	0	0	0	0	0	0	0	0	0	0	0	0	0	0	0	0	0	0	0	0	0	0
15	0	0	0	0	0	0	0	0	0	0	0	0	0	0	0	0	0	0	0	0	0	0	0	0	0	0	0	0	0	0	0	0	0	0	0	0	0	0	0	0
16	0	0	0	0	0	0	0	0	0	0	0	0	0	0	0	0	0	0	0	0	0	0	0	0	0	0	0	0	0	0	0	0	0	0	0	0	0	0	0	0
17	0	0	0	0	0	0	0	0	0	0	0	0	0	0	0	0	0	0	0	0	0	0	0	0	0	0	0	0	0	0	0	0	0	0	0	0	0	1	0	0
18	0	0	0	0	0	0	0	0	0	0	0	0	0	0	0	0	0	0	0	0	0	0	0	0	0	0	0	0	0	0	0	0	0	0	0	0	0	0	0	0
19	0	0	0	0	0	0	0	0	0	0	0	0	0	0	0	0	0	0	0	0	0	0	0	0	0	0	0	0	0	0	0	0	0	0	0	0	0	0	0	0
20	0	0	0	0	0	0	0	0	0	0	0	0	0	0	0	0	0	0	0	0	0	0	0	0	0	0	0	0	0	0	0	0	0	1	0	0	0	0	0	0
21	0	0	0	0	0	0	0	1	0	0	0	0	0	0	0	0	0	0	0	0	0	0	0	0	0	0	0	1	0	0	0	0	0	0	0	0	1	0	0	1
22	0	0	0	0	0	0	0	0	0	0	0	0	1	0	0	0	1	0	0	0	0	0	0	0	0	0	0	0	0	0	1	0	0	0	1	0	0	0	0	0
23	0	1	0	0	0	0	0	0	0	0	0	0	0	0	0	0	0	0	0	0	0	0	0	0	0	0	0	0	0	0	0	0	0	0	0	0	0	0	0	0
24	0	0	0	0	0	0	0	0	0	0	0	0	0	0	0	0	0	0	0	0	0	0	0	0	0	0	0	1	0	0	0	0	1	0	0	0	0	0	0	0
25	0	0	0	0	0	1	0	0	0	0	0	0	0	0	0	0	0	0	0	0	0	0	0	0	0	0	0	0	0	0	0	0	0	1	0	0	0	0	0	0
26	0	0	0	0	0	0	0	0	0	0	0	0	0	0	0	0	0	0	0	0	0	0	0	0	0	0	0	0	0	0	0	0	0	0	0	0	1	0	0	0
27	0	0	0	0	0	0	0	0	0	0	0	0	0	0	0	0	0	0	0	1	0	0	0	0	1	0	0	0	0	0	0	0	0	0	0	0	0	0	0	0
28	0	0	0	0	0	0	0	0	0	0	0	0	0	0	0	0	0	0	0	0	0	0	0	0	0	0	0	0	0	0	0	0	2	0	1	0	0	0	1	0
29	0	0	0	0	0	0	1	0	0	0	0	0	1	0	0	1	0	0	0	0	0	0	0	0	0	1	0	1	0	0	0	0	0	0	0	0	0	0	0	0
30	0	0	0	0	0	1	0	0	0	2	0	0	0	0	0	0	0	0	0	0	0	0	0	0	0	0	0	0	0	1	0	0	0	0	1	1	0	1	1	0
31	1	0	0	0	0	0	0	0	0	1	0	0	0	0	0	0	0	0	0	0	0	0	0	0	1	1	0	0	0	1	1	0	0	0	0	0	0	1	1	0
32	0	0	0	0	0	1	0	0	0	0	0	0	0	0	0	0	0	0	0	0	0	0	0	0	0	0	0	1	1	0	2	2	1	0	0	0	1	0	1	0
33	1	0	0	0	0	0	1	0	0	0	0	0	1	0	0	1	0	0	0	0	0	0	0	0	0	1	0	0	0	1	1	1	1	0	1	1	1	0	0	0
34	0	0	0	0	0	0	0	0	0	1	1	0	0	1	0	0	1	0	1	1	1	0	0	0	0	0	0	1	3	2	1	0	1	2	2	1	0	0	0	0
35	0	0	0	0	0	0	0	0	0	0	0	1	1	0	0	0	0	0	0	0	0	1	1	0	0	0	0	0	0	1	3	1	0	0	2	1	0	0	0	1
36	1	0	0	0	0	0	0	0	1	1	0	0	0	0	0	0	0	1	0	1	0	1	1	0	0	2	0	2	2	0	2	0	0	0	2	0	1	2	1	0
37	0	0	0	1	0	0	0	0	0	0	1	1	0	0	0	1	0	0	0	2	1	0	0	0	0	1	1	0	0	3	1	0	0	0	0	5	3	2	3	2
38	2	0	0	0	0	1	0	0	1	0	0	0	0	1	0	0	0	0	2	0	2	1	0	0	0	2	2	1	1	1	3	1	0	1	3	3	4	2	3	1
39	0	0	0	1	0	0	0	0	0	0	0	1	1	0	1	1	0	1	0	1	0	1	0	1	0	0	0	0	0	2	2	2	3	5	2	1	3	1	3	1
40	0	1	0	0	0	1	2	0	0	0	0	0	1	0	0	1	0	1	0	0	2	1	1	4	3	0	1	5	4	3	1	3	0	2	1	1	3	2	2	3
41	0	0	1	1	1	0	1	0	0	0	0	1	1	1	1	0	0	1	0	0	1	1	2	2	0	0	2	1	4	2	2	4	7	5	3	2	4	6	6	3
42	1	1	0	0	0	1	1	0	0	0	1	1	0	0	1	1	1	2	1	1	3	4	1	1	2	2	2	4	5	1	1	8	3	3	3	3	3	2	2	4
43	1	1	0	1	2	0	0	0	0	1	1	0	1	0	0	0	0	0	0	2	2	1	2	0	0	2	0	9	4	2	6	7	5	5	0	5	4	3	5	2
44	0	1	0	0	0	1	0	0	1	1	0	1	1	0	2	0	2	0	2	1	1	0	2	1	4	4	5	3	1	1	5	2	5	4	1	6	9	5	3	4
45	1	0	0	3	1	1	0	0	0	0	0	1	3	3	1	0	1	1	3	1	2	1	2	0	2	2	1	6	8	4	5	3	4	5	4	3	10	4	10	7
46	0	0	2	1	0	1	1	0	0	1	2	2	1	1	0	1	1	5	0	2	4	4	3	3	2	3	2	4	5	9	10	12	7	9	7	4	6	7	5	6
47	2	2	0	4	3	1	3	2	2	1	2	0	2	2	1	1	1	4	0	4	3	4	3	3	1	2	1	5	8	8	9	6	12	7	7	7	9	12	14	5
48	2	1	1	3	0	2	2	1	2	3	2	1	1	2	1	2	1	0	2	2	2	2	1	1	1	2	2	3	6	6	11	12	3	10	8	6	16	12	10	11
49	1	3	2	1	4	2	2	2	1	2	3	0	1	0	4	1	0	1	1	2	1	4	3	2	2	2	3	6	7	7	10	12	6	8	7	11	9	11	7	10
50	1	2	2	2	3	1	1	0	0	2	2	2	2	1	2	3	2	3	3	1	4	5	5	1	3	7	3	7	8	10	5	10	12	7	12	9	9	10	13	9
51	3	2	5	3	2	4	4	4	2	3	4	4	0	3	0	1	1	1	2	0	4	2	0	4	6	0	3	7	11	4	9	8	11	10	11	11	13	12	13	13
52	2	6	0	4	4	1	4	3	1	3	2	3	2	2	4	2	2	3	1	2	2	7	4	7	3	3	4	7	10	3	14	16	13	7	11	9	16	15	15	14
53	4	2	4	9	3	7	3	3	7	7	2	4	4	0	3	1	6	2	0	9	4	2	3	4	2	3	7	16	10	15	10	8	12	13	11	12	20	20	10	19
54	4	5	2	2	4	3	3	4	3	2	4	1	2	1	3	2	2	1	7	5	2	1	1	2	3	2	2	9	8	15	8	9	19	18	18	16	13	16	19	15
55	6	4	6	3	4	10	5	6	3	4	4	3	6	5	4	2	1	6	1	2	3	2	4	3	2	5	2	9	12	10	16	17	10	8	15	15	18	22	18	14
56	6	5	2	2	5	7	1	8	2	1	2	6	7	4	3	3	4	2	0	4	2	5	3	6	4	2	2	9	7	9	12	12	14	23	10	18	13	11	17	12
57	6	3	5	5	3	4	5	4	8	5	6	9	3	1	4	3	2	4	3	5	2	4	5	3	4	2	2	15	12	8	12	16	11	17	10	11	13	13	20	23
58	3	3	5	4	2	6	6	6	5	7	6	10	4	2	4	3	4	8	4	6	7	5	9	2	2	7	5	14	16	4	7	10	22	20	17	22	15	19	17	19
59	4	3	10	2	8	5	5	9	6	4	5	5	1	5	6	1	2	3	2	10	2	4	6	4	5	2	9	8	7	7	9	11	6	20	12	10	11	17	20	14
60	5	3	6	4	3	7	3	5	5	6	3	1	5	3	5	8	4	3	2	7	5	2	1	5	5	2	2	10	7	12	13	13	9	7	23	25	17	12	20	13
61	2	6	3	8	6	5	2	6	5	5	6	6	6	4	3	3	4	8	3	2	3	3	4	5	6	3	0	9	8	12	10	17	6	11	13	26	22	19	16	18
62	2	6	7	6	3	6	7	4	9	8	4	4	6	2	3	10	6	8	4	10	9	7	3	3	4	4	4	20	9	18	11	11	13	19	12	8	11	20	23	18
63	3	5	4	3	1	3	2	6	12	4	1	11	9	5	3	5	4	3	3	5	3	6	4	3	4	8	3	9	7	10	8	7	10	10	21	11	12	21	18	22
64	1	3	6	4	3	5	6	6	7	6	8	9	4	0	8	8	3	3	5	11	4	4	5	4	7	8	2	12	12	11	14	12	13	15	15	18	15	17	20	16
65	2	2	2	3	7	4	5	5	7	5	1	6	4	7	3	4	8	7	4	12	8	7	4	4	8	5	8	9	8	10	10	13	12	12	18	11	11	20	14	31
66	5	0	2	3	5	3	8	3	4	5	7	1	5	4	6	5	4	7	8	5	7	6	9	6	1	5	6	10	12	8	15	13	11	10	7	13	16	14	14	17
67	5	8	8	4	2	4	5	4	3	6	6	5	1	2	5	4	7	4	5	11	7	7	7	7	9	4	5	8	8	13	12	17	12	13	8	18	7	13	16	20
68	1	2	5	3	5	4	2	8	7	2	6	4	13	6	6	4	3	4	4	2	7	10	5	5	4	7	6	9	7	7	14	13	11	6	12	10	9	12	16	10
69	1	4	0	7	4	1	1	4	3	5	8	4	5	5	8	4	3	5	7	6	9	9	4	6	5	5	6	9	12	10	9	12	14	11	13	17	10	13	16	17
70	0	2	0	5	3	4	3	5	4	1	4	4	2	1	3	5	4	6	4	1	5	6	4	7	6	1	6	5	15	11	6	6	12	13	8	7	15	5	16	18
71	2	1	2	4	5	4	3	7	2	8	5	3	7	2	3	2	7	5	5	10	5	6	5	4	5	3	3	12	10	13	10	7	14	5	11	13	15	7	12	14
72	6	1	3	1	1	4	6	4	6	2	4	2	3	2	3	7	5	7	6	4	6	2	7	5	7	8	3	14	13	12	12	7	10	11	9	15	10	15	11	18
73	1	2	1	0	2	1	2	2	2	5	4	6	7	6	3	1	9	2	4	4	6	3	4	6	1	3	5	13	8	11	10	7	8	10	7	11	10	5	17	4
74	2	1	2	2	1	3	4	2	3	1	2	3	2	2	5	6	4	4	3	4	8	4	4	5	8	7	5	14	15	16	11	10	8	10	15	10	12	16	11	9
75	0	2	0	2	0	1	3	2	4	2	3	9	4	3	7	4	6	5	2	6	2	2	9	5	4	1	5	9	14	18	11	11	7	4	10	13	12	8	6	13
76	0	0	2	2	0	0	1	4	3	3	2	1	3	2	0	4	5	5	3	3	4	6	5	3	4	4	5	7	12	8	11	10	8	10	7	11	7	9	11	12
77	1	1	3	1	0	1	1	1	2	0	2	0	5	3	3	2	3	1	3	8	2	0	4	4	3	6	6	6	9	11	10	8	12	9	9	5	8	13	5	7
78	1	2	0	2	2	1	0	3	0	1	1	1	0	3	2	1	2	2	1	3	6	2	0	4	1	1	2	8	12	10	4	7	5	7	6	6	9	4	7	9
79	0	1	1	1	1	1	0	1	1	0	2	1	6	2	0	2	1	1	4	3	2	1	0	0	5	7	4	7	8	9	4	12	11	8	12	9	3	4	9	5
80	0	1	1	1	3	0	1	0	4	2	0	1	4	0	3	0	0	2	2	2	4	5	4	1	3	3	3	5	10	8	8	5	5	4	4	5	7	6	10	5
81	0	0	1	1	1	0	0	1	1	1	1	2	1	1	2	1	1	2	1	2	3	3	3	1	5	1	6	9	7	8	4	9	4	9	5	5	7	3	1	8
82	0	0	0	0	2	0	0	0	0	3	2	2	0	0	1	0	1	2	1	3	3	1	4	5	3	2	3	7	9	5	7	5	7	5	6	10	2	7	7	4
83	0	1	1	1	0	0	1	1	0	1	1	0	0	2	1	1	2	2	1	3	2	5	3	2	5	1	2	6	4	3	6	10	1	4	2	6	5	4	3	4
84	0	2	0	1	1	1	1	1	1	0	1	0	0	0	2	0	0	4	0	2	1	2	0	1	0	2	2	5	5	4	4	4	2	3	4	1	3	6	8	2
