# Supplementary material for: Age Effects and Temporal Trends in HPV-Related and HPV-Unrelated Oral Cancer in the United States: A Multistage Carcinogenesis Modeling Analysis
Source: PLoS One. 2016 Mar 10;11(3):e0151098. doi: 10.1371/journal.pone.0151098 (PMC4786132; doi:10.1371/journal.pone.0151098)
Supplement: S9 File — (CSV) [file pone.0151098.s009.csv]

	1973	1974	1975	1976	1977	1978	1979	1980	1981	1982	1983	1984	1985	1986	1987	1988	1989	1990	1991	1992	1993	1994	1995	1996	1997	1998	1999	2000	2001	2002	2003	2004	2005	2006	2007	2008	2009	2010	2011	2012
0	0	0	0	0	0	0	0	0	0	0	0	0	0	0	0	0	0	0	0	0	0	0	0	0	0	0	0	0	0	0	0	0	0	0	0	0	0	0	0	0
1	0	0	0	0	0	0	0	0	0	0	0	0	0	0	0	0	0	0	0	0	0	0	0	0	0	0	0	0	0	0	0	0	0	0	0	0	0	0	0	0
2	0	0	0	0	0	0	0	0	0	0	0	0	0	0	0	0	0	0	0	0	0	0	0	0	0	0	0	0	0	0	0	0	0	0	0	0	0	0	0	0
3	0	0	0	0	0	0	0	0	0	0	0	0	0	0	0	0	0	0	0	0	0	0	0	0	0	0	0	0	0	0	0	0	0	0	0	0	0	0	0	0
4	0	0	0	0	0	0	0	0	0	0	0	0	0	0	0	0	0	0	0	0	0	0	0	0	0	0	0	0	0	0	0	0	0	0	0	0	0	0	0	0
5	0	0	0	0	0	0	0	0	0	0	0	0	0	0	0	0	0	0	0	0	0	0	0	0	0	0	0	0	0	0	0	0	0	0	0	0	0	0	0	0
6	0	0	0	0	0	0	0	0	0	0	0	0	0	0	0	0	0	0	0	0	0	0	0	0	0	0	0	0	0	0	0	0	0	0	0	0	0	0	0	0
7	0	0	0	0	0	0	0	0	0	0	0	0	0	0	0	0	0	0	0	0	0	0	0	0	0	0	0	0	0	0	0	0	0	0	0	0	0	0	0	0
8	0	0	0	0	0	0	0	0	0	0	0	0	0	0	0	0	0	0	0	0	0	0	0	0	0	0	0	0	0	0	0	0	0	0	0	0	0	0	0	0
9	0	0	0	0	0	0	0	0	0	0	0	0	0	0	0	0	0	0	0	0	0	0	0	0	0	0	0	0	0	0	0	0	0	0	0	0	0	0	0	0
10	0	0	0	0	0	0	0	0	0	0	0	0	0	0	0	0	0	0	0	0	0	0	0	0	0	0	0	0	0	0	0	0	0	0	0	0	0	0	0	0
11	0	0	0	0	0	0	0	0	0	0	0	0	0	0	0	0	0	0	0	0	0	0	0	0	0	0	0	0	0	0	0	0	0	0	0	0	0	0	0	0
12	0	0	0	0	0	0	0	0	0	0	0	0	0	0	0	0	0	0	0	0	0	0	0	0	0	0	0	0	0	0	0	0	0	0	0	0	0	0	0	0
13	0	0	0	0	0	0	0	0	0	0	0	0	0	1	0	0	0	0	0	0	0	0	0	0	0	0	0	0	0	0	0	0	0	0	0	0	0	0	0	0
14	0	0	0	0	0	0	0	0	0	0	0	0	0	0	0	0	0	0	0	0	0	0	0	0	0	0	0	0	0	0	0	0	0	0	0	0	0	0	0	0
15	0	0	0	0	0	0	0	0	0	0	0	0	0	0	0	0	0	0	0	0	0	0	0	0	0	0	0	0	0	0	0	0	0	0	0	0	0	0	0	0
16	0	0	0	0	0	0	0	0	0	0	0	0	0	0	0	0	0	0	0	0	0	0	0	0	0	0	0	0	0	0	0	0	0	0	0	0	0	0	0	0
17	0	0	0	0	0	0	0	0	0	0	0	0	0	0	0	0	0	0	0	0	0	0	0	0	0	0	0	0	0	0	0	0	0	0	0	0	0	0	0	0
18	0	0	0	0	0	0	0	0	0	0	0	0	0	0	0	0	0	0	0	0	0	0	0	0	0	0	0	0	0	0	0	0	0	0	0	0	0	0	0	0
19	0	0	0	0	0	0	0	0	0	0	0	0	0	0	0	0	0	0	0	0	0	0	0	0	0	0	0	0	0	0	0	0	0	0	0	0	0	0	0	0
20	0	0	0	0	0	0	0	0	0	0	0	0	0	0	0	0	0	0	0	0	0	0	0	0	0	0	0	0	0	1	0	0	0	0	0	0	0	1	0	0
21	0	0	0	0	0	0	0	0	0	0	0	0	0	0	1	0	0	0	0	0	0	0	0	0	0	0	0	0	0	0	0	1	0	0	0	0	0	1	0	0
22	0	0	0	0	0	0	0	0	0	0	0	0	0	0	0	0	0	0	0	0	0	0	0	0	0	0	0	0	1	0	0	0	1	1	0	0	0	0	0	0
23	0	0	1	0	0	0	0	0	0	0	0	1	0	0	0	0	0	0	0	0	0	0	0	0	0	0	0	0	0	0	0	0	0	0	0	0	0	0	1	0
24	1	0	0	1	0	0	1	0	0	0	0	0	0	0	0	0	0	0	0	0	0	0	0	0	0	0	0	0	0	0	0	1	0	0	0	1	0	1	2	0
25	0	0	0	0	0	0	0	0	0	0	0	0	0	0	0	0	0	0	0	0	0	0	0	1	0	1	0	2	0	0	0	0	0	0	0	1	0	1	0	0
26	0	0	0	0	0	0	0	0	0	0	0	0	0	0	0	0	0	1	1	0	0	0	0	0	0	0	0	1	0	0	0	0	1	0	1	0	1	0	0	0
27	0	0	0	0	1	0	0	0	0	0	0	0	0	1	0	0	0	0	0	1	0	0	0	0	1	0	0	0	0	0	1	0	0	1	0	0	0	0	0	1
28	0	0	0	0	0	0	0	0	0	0	0	0	0	0	1	0	0	0	1	1	0	0	0	0	0	0	0	1	0	0	1	0	1	0	1	1	1	0	1	0
29	0	0	0	0	0	0	0	0	0	0	0	0	0	1	0	0	0	1	0	0	0	0	0	0	0	1	0	1	0	0	0	0	1	0	0	0	2	0	1	1
30	0	0	0	0	1	0	0	0	1	0	0	0	0	0	0	0	0	0	0	0	0	0	0	0	0	0	0	1	0	2	1	0	0	0	1	2	1	0	2	0
31	0	0	0	1	0	1	0	1	0	0	0	0	1	0	0	0	0	0	0	0	1	0	0	0	0	0	1	1	1	0	0	0	0	1	2	1	0	2	2	1
32	0	0	0	0	0	0	1	0	0	0	0	0	0	0	0	0	0	0	0	0	1	1	0	1	1	1	1	2	0	1	1	1	2	0	0	0	1	0	0	1
33	0	0	0	0	0	0	1	0	0	2	0	0	0	0	0	0	0	0	2	1	1	2	0	0	1	0	0	1	0	1	2	0	1	3	0	0	0	0	1	1
34	0	0	0	1	0	1	0	0	1	1	0	2	0	1	0	3	0	1	1	0	0	1	1	0	0	1	1	1	2	2	2	1	0	7	0	0	3	1	2	0
35	0	0	0	0	0	0	0	0	0	1	2	0	0	0	1	0	0	1	0	2	0	5	1	0	2	0	3	1	3	1	2	5	3	3	3	6	5	0	2	1
36	0	0	1	0	0	0	2	0	0	1	0	0	0	0	1	0	0	2	0	0	0	1	2	4	1	1	0	0	2	1	3	3	4	1	3	3	3	1	2	7
37	0	1	0	1	0	0	0	0	0	0	1	1	0	1	1	1	1	2	0	2	2	1	0	0	2	2	6	6	6	8	4	5	4	2	4	9	6	4	7	4
38	1	1	0	2	0	0	0	1	1	0	2	0	3	1	6	3	3	0	1	5	3	5	1	0	5	0	4	5	4	3	7	7	4	5	5	9	5	3	3	3
39	0	0	1	0	0	0	0	0	0	1	1	0	1	2	0	0	3	3	3	3	2	0	4	0	3	5	4	8	5	3	9	6	3	9	11	8	7	11	6	6
40	0	0	2	1	0	0	0	1	3	0	1	0	1	2	4	2	1	2	0	4	8	5	1	3	6	6	2	9	10	9	13	12	9	10	10	8	10	16	8	8
41	0	1	1	0	0	1	1	1	0	0	2	1	1	0	5	1	3	0	3	0	5	9	6	3	9	4	4	12	6	11	10	19	14	18	12	12	10	9	12	10
42	0	0	0	0	0	1	2	3	0	0	1	2	2	0	2	2	6	2	3	4	4	7	6	2	5	8	9	17	16	22	14	11	26	23	18	11	20	17	16	21
43	0	2	2	1	2	1	2	3	1	3	0	2	2	0	1	1	4	6	5	3	10	10	5	10	7	4	5	25	19	26	23	23	17	21	20	24	28	11	21	17
44	4	2	3	0	1	2	0	1	1	1	5	0	4	6	2	2	2	1	3	6	4	8	7	7	5	12	8	22	22	32	26	26	25	21	35	18	32	21	22	28
45	1	2	1	3	2	2	3	2	2	4	4	1	3	0	5	2	5	4	0	6	6	7	4	6	10	7	10	27	36	40	27	41	26	32	27	26	38	31	34	24
46	4	1	1	3	3	3	4	2	2	4	1	6	3	3	5	2	6	6	4	5	14	12	13	13	14	14	12	42	32	35	39	42	32	42	31	38	37	43	36	28
47	1	2	2	2	5	4	5	3	2	1	5	1	4	4	11	2	3	3	4	12	14	14	5	11	12	18	17	34	32	42	46	40	41	54	45	43	63	47	44	49
48	5	3	4	2	4	1	2	2	4	4	2	3	5	9	5	1	4	5	5	10	16	9	15	23	15	21	15	36	38	56	44	41	51	60	57	49	51	47	53	44
49	2	6	5	5	1	3	10	6	3	1	5	4	3	3	4	8	5	8	4	14	8	10	8	13	14	8	17	37	55	41	51	61	53	56	67	59	73	61	72	56
50	4	5	3	9	0	4	4	9	5	5	5	7	6	5	2	4	4	2	8	9	11	9	8	11	16	17	20	39	41	45	54	55	72	69	68	68	70	68	76	63
51	3	3	4	4	3	6	6	7	4	4	3	4	8	7	2	8	7	9	7	10	11	11	11	9	13	19	23	33	46	56	56	68	64	67	79	71	58	78	89	66
52	3	9	4	3	6	7	8	3	10	9	4	6	6	4	5	4	4	15	8	12	9	10	13	11	18	13	17	56	55	54	59	58	60	62	82	82	74	86	84	76
53	4	6	8	4	9	5	13	6	10	7	7	16	5	5	9	8	7	4	6	8	5	7	12	12	20	17	25	79	65	65	64	75	67	70	83	92	94	101	82	99
54	4	7	11	13	11	8	10	3	9	9	9	5	3	5	4	5	6	4	6	9	18	18	7	13	16	12	19	35	68	70	55	72	63	99	89	87	91	98	100	88
55	7	7	8	5	6	8	7	6	8	7	11	5	7	7	9	5	6	6	7	17	16	11	10	14	16	20	11	42	41	70	71	75	85	81	76	75	94	94	97	119
56	7	13	6	10	9	8	5	9	8	11	8	12	5	11	3	9	10	5	8	14	15	13	15	11	15	19	16	45	38	47	80	70	66	88	101	104	96	110	107	114
57	6	9	6	6	11	11	7	10	11	8	9	9	6	9	10	5	8	11	8	14	5	12	15	16	20	12	13	57	54	53	52	83	78	65	87	84	107	104	116	115
58	8	11	3	7	15	10	12	10	8	12	11	14	10	10	5	12	4	10	16	18	16	16	13	8	11	21	18	42	32	46	41	87	82	101	86	106	115	112	106	101
59	5	7	9	10	8	10	16	10	12	7	9	6	7	13	12	15	9	12	6	16	8	8	15	20	11	18	11	46	56	35	62	69	66	83	78	86	86	87	113	117
60	6	6	11	10	5	4	9	11	10	13	10	14	14	14	10	15	10	10	11	7	16	11	13	16	9	10	17	44	46	38	64	63	87	68	101	119	105	89	98	114
61	7	9	11	16	8	14	10	14	9	10	11	12	13	12	15	14	10	12	9	10	14	16	8	19	18	18	18	48	47	52	45	57	66	57	76	108	99	112	103	102
62	6	5	8	5	11	7	5	10	13	16	17	11	6	8	9	14	6	11	15	10	15	16	15	16	10	10	14	42	54	42	39	54	60	65	56	61	128	115	102	98
63	4	8	7	9	9	9	11	12	12	9	20	16	8	2	10	12	6	13	13	9	26	14	12	10	7	19	15	36	31	40	48	53	62	54	78	74	91	93	111	129
64	5	13	8	10	14	8	11	13	14	5	17	13	14	10	8	11	11	5	12	22	15	21	8	17	8	17	13	31	27	33	37	53	59	48	71	78	66	80	115	105
65	10	8	6	6	9	7	14	10	9	7	7	8	10	9	16	10	16	11	9	24	13	10	17	20	18	8	13	40	34	41	45	50	48	44	66	71	71	78	86	111
66	5	9	7	10	11	8	9	14	15	9	14	12	12	8	6	11	12	12	17	14	15	15	8	14	10	10	16	33	31	30	47	54	39	53	57	61	57	63	76	88
67	8	8	8	9	10	11	10	11	11	6	13	19	9	13	12	6	11	10	13	20	13	15	10	11	13	11	12	37	34	33	46	36	32	46	52	48	53	73	73	68
68	9	6	9	5	6	7	9	8	11	9	13	12	9	5	9	10	12	10	18	15	19	11	14	10	19	9	14	28	32	25	24	51	35	42	47	58	58	58	67	80
69	4	8	8	8	8	1	10	8	15	7	5	7	8	9	3	11	9	10	5	18	14	15	15	12	11	13	9	25	23	31	31	30	33	32	43	43	53	53	61	71
70	7	5	7	11	5	6	9	5	5	4	11	12	7	9	9	7	4	9	7	8	7	14	13	14	20	23	13	28	29	28	34	32	31	32	42	37	38	52	46	65
71	8	6	9	7	9	2	7	5	12	9	8	8	8	7	10	7	2	10	7	12	24	13	13	6	24	15	12	18	26	23	38	36	33	40	36	42	55	39	46	72
72	1	6	5	7	7	7	7	5	5	7	11	6	12	6	6	7	6	4	10	12	11	8	12	15	9	12	13	24	29	20	25	21	23	27	40	40	38	35	46	52
73	6	3	7	6	6	7	4	8	2	7	5	4	10	4	10	7	7	7	10	8	11	9	16	12	11	20	12	27	21	34	27	40	26	34	29	22	39	38	37	43
74	4	7	4	4	3	4	4	5	2	5	4	2	9	3	4	3	8	9	7	8	8	14	10	11	9	14	12	25	21	20	22	28	16	19	28	29	56	30	30	35
75	5	4	4	5	5	3	4	4	4	4	7	1	5	4	9	5	10	7	4	5	5	8	13	12	15	12	10	28	14	17	22	28	28	19	24	30	31	26	38	32
76	2	2	2	5	3	6	4	1	3	3	5	5	6	9	6	8	10	6	4	5	10	12	9	11	14	12	3	18	23	25	14	22	26	16	20	41	26	29	34	30
77	4	1	4	1	1	2	3	1	4	2	2	2	3	3	8	3	4	3	3	10	5	7	11	6	4	7	4	22	18	24	11	28	24	19	20	19	29	28	27	23
78	0	4	4	5	1	3	5	2	4	3	4	3	2	8	3	6	3	8	1	5	4	5	5	5	2	6	10	10	19	13	19	11	21	19	16	19	24	26	17	26
79	1	0	3	1	2	3	2	2	0	2	5	4	3	1	4	6	3	2	4	2	7	6	4	10	2	5	5	9	17	22	14	17	18	15	20	20	11	18	24	24
80	0	1	2	2	0	3	4	1	1	3	4	1	1	3	5	3	2	3	0	4	7	6	2	7	7	5	3	17	14	17	18	11	8	19	13	26	20	17	24	20
81	1	1	2	1	2	1	2	1	1	2	2	1	2	0	5	2	4	2	2	6	3	2	7	5	8	4	4	9	16	15	15	8	7	18	16	11	14	20	19	16
82	0	0	1	1	1	4	1	2	2	2	6	2	2	1	2	1	3	2	2	4	6	3	2	4	5	5	2	10	8	5	14	16	6	12	12	11	17	14	20	22
83	0	1	1	4	1	0	2	3	1	0	1	2	1	0	1	3	0	5	2	4	2	7	1	3	3	3	5	6	9	11	10	11	8	14	4	11	14	12	12	11
84	2	1	6	1	0	1	0	0	1	3	1	1	2	1	0	3	2	2	1	2	2	1	2	3	3	1	5	2	4	7	9	14	6	4	4	14	10	7	15	9
