# Supplementary material for: Age Effects and Temporal Trends in HPV-Related and HPV-Unrelated Oral Cancer in the United States: A Multistage Carcinogenesis Modeling Analysis
Source: PLoS One. 2016 Mar 10;11(3):e0151098. doi: 10.1371/journal.pone.0151098 (PMC4786132; doi:10.1371/journal.pone.0151098)
Supplement: S10 File — (CSV) [file pone.0151098.s010.csv]

	1973	1974	1975	1976	1977	1978	1979	1980	1981	1982	1983	1984	1985	1986	1987	1988	1989	1990	1991	1992	1993	1994	1995	1996	1997	1998	1999	2000	2001	2002	2003	2004	2005	2006	2007	2008	2009	2010	2011	2012
0	0	0	0	0	0	0	0	0	0	0	0	0	0	0	0	0	0	0	0	0	0	0	0	0	0	0	0	0	0	0	0	0	0	0	0	0	0	0	0	0
1	0	0	0	0	0	0	0	0	0	0	0	0	0	0	0	0	0	0	0	0	0	0	0	0	0	0	0	0	0	0	0	0	0	0	0	0	0	0	0	0
2	0	0	0	0	0	0	0	0	0	0	0	0	0	0	0	0	0	0	0	0	0	0	0	0	0	0	0	0	0	0	0	0	0	0	0	0	0	0	0	0
3	0	0	0	0	0	0	0	0	0	0	0	0	0	0	0	0	0	0	0	0	0	0	0	0	0	0	0	0	0	0	0	0	0	0	0	0	0	0	0	0
4	0	0	0	0	0	0	0	0	0	0	0	0	0	0	0	0	0	0	0	0	0	0	0	0	0	0	0	0	0	0	0	0	0	0	0	0	0	0	0	0
5	0	0	0	0	0	0	0	0	0	0	0	0	0	0	0	0	0	0	0	0	0	0	0	0	0	0	0	0	0	0	0	0	0	0	0	0	0	0	0	0
6	0	0	0	0	0	0	0	0	0	0	0	0	0	0	0	0	0	0	0	0	0	0	0	0	0	0	0	0	0	0	0	0	0	0	0	0	0	0	0	0
7	0	0	0	0	0	0	0	0	0	0	0	0	0	0	0	0	0	0	0	0	0	0	0	0	0	0	0	0	0	0	0	0	0	0	0	0	0	0	0	0
8	0	0	0	0	0	0	0	0	0	0	0	0	0	0	0	0	0	0	0	0	0	0	0	0	0	0	0	0	0	0	0	0	0	0	0	0	0	0	0	0
9	0	0	0	0	0	0	0	0	0	0	0	0	0	0	0	0	0	0	0	0	0	0	0	0	0	0	0	0	0	0	0	0	0	0	0	0	0	0	0	0
10	0	0	0	0	0	0	0	0	0	0	0	0	0	0	0	0	0	0	0	0	0	0	0	0	0	0	0	0	0	0	0	0	0	0	0	0	0	0	0	0
11	0	0	0	0	0	0	0	0	0	0	0	0	0	0	0	0	0	0	0	0	0	0	0	0	0	0	0	0	0	0	0	0	0	0	0	0	0	0	0	0
12	0	0	0	0	0	0	0	0	0	0	0	0	0	0	0	0	0	0	0	0	0	0	0	0	0	0	0	0	0	0	0	0	0	0	0	0	0	0	0	0
13	0	0	0	0	0	0	0	0	0	0	0	0	0	0	0	0	0	0	0	0	0	0	0	0	0	0	0	0	0	0	0	0	0	0	0	0	0	0	0	0
14	0	0	0	0	0	0	0	0	0	0	0	0	0	0	0	0	0	0	0	0	0	0	0	0	0	0	0	0	0	0	0	0	0	0	0	0	0	0	0	0
15	0	0	0	0	0	0	0	0	0	0	0	0	0	0	0	0	0	0	0	0	0	0	0	0	0	0	0	0	0	0	0	0	0	0	0	0	0	0	0	0
16	0	0	0	0	0	0	0	0	0	0	0	0	0	0	0	0	0	0	0	0	0	0	0	0	0	0	0	0	0	0	0	0	0	0	0	0	0	0	0	0
17	0	0	0	0	0	0	0	0	0	0	0	0	0	0	0	0	0	0	0	0	0	0	0	0	0	0	0	0	0	0	0	0	0	0	0	0	0	0	0	0
18	0	0	0	0	0	0	0	0	0	0	0	0	0	0	0	0	0	0	0	0	0	0	0	0	0	0	0	0	0	0	0	0	0	0	0	0	0	0	0	0
19	0	0	0	0	0	0	0	0	0	0	0	0	0	0	0	0	0	0	0	0	0	0	0	0	0	0	0	0	0	0	0	0	0	0	0	0	0	0	0	0
20	0	0	0	0	0	0	0	0	0	0	0	0	0	0	0	0	0	0	0	0	0	1	0	0	0	0	0	0	0	0	0	0	0	0	0	0	0	0	0	0
21	0	0	0	0	0	0	0	0	0	0	0	0	0	0	0	0	0	0	0	0	0	0	0	1	0	0	0	0	0	0	0	0	0	0	0	0	0	0	0	0
22	0	0	0	0	0	0	0	0	0	0	0	0	0	0	0	0	0	0	0	0	0	0	0	1	0	0	1	0	0	0	0	0	0	0	0	0	0	0	0	0
23	0	0	0	0	0	0	0	0	0	0	0	0	0	0	0	0	0	0	0	0	0	0	0	0	0	0	0	0	0	0	0	1	0	0	0	0	0	0	0	0
24	0	0	0	0	0	0	0	0	0	0	0	0	0	0	0	0	0	0	0	0	0	0	0	0	0	0	0	0	0	0	0	0	0	0	0	0	0	0	0	0
25	0	0	0	0	0	0	0	0	1	0	0	0	0	0	0	0	0	0	0	0	0	0	0	0	0	0	0	0	0	0	0	0	0	0	1	0	0	0	0	0
26	0	0	0	0	0	0	0	0	0	0	0	0	0	0	0	0	0	0	0	0	0	0	0	0	0	0	0	0	0	1	0	0	0	0	0	0	0	0	0	0
27	0	0	0	0	0	0	0	0	0	0	0	0	0	0	0	0	0	0	0	0	0	0	0	0	0	0	0	0	0	0	0	0	0	0	0	0	0	0	0	0
28	0	0	0	0	0	0	0	0	0	0	0	0	0	0	0	0	0	0	0	0	0	0	0	0	0	0	0	0	1	0	0	0	0	0	0	0	0	0	0	1
29	0	0	0	0	0	0	0	0	0	0	0	0	0	0	0	0	0	0	0	0	0	0	0	0	0	0	0	0	0	0	0	0	0	0	0	0	1	0	0	0
30	0	0	0	0	0	0	0	0	0	1	0	0	0	0	0	0	0	0	0	0	0	0	0	0	0	0	0	0	0	0	1	0	0	0	0	0	1	0	0	0
31	0	0	0	0	0	0	0	0	0	0	0	0	0	0	0	0	0	0	0	0	0	0	0	0	0	0	0	0	0	0	0	0	0	0	0	0	0	0	0	0
32	0	0	0	0	0	0	0	0	0	0	0	0	1	0	0	0	0	0	0	0	0	0	0	0	0	0	0	0	0	0	0	0	0	0	0	0	0	0	0	0
33	0	0	0	0	0	0	0	1	0	0	0	0	0	0	0	0	0	0	0	0	0	0	0	0	0	0	0	0	0	0	0	0	0	0	0	1	0	0	0	1
34	0	0	0	0	0	0	0	0	0	0	0	0	0	0	0	1	0	0	0	0	0	0	0	0	1	0	0	0	0	0	0	0	0	0	0	0	0	0	0	0
35	0	0	0	0	0	0	0	0	0	0	0	0	0	0	1	0	0	0	0	0	0	0	0	0	0	0	0	0	0	0	0	1	1	0	0	0	0	0	1	0
36	0	0	1	0	0	0	0	0	0	0	0	0	0	0	0	0	0	1	0	0	0	1	0	0	0	0	1	0	0	0	0	0	0	0	0	0	0	0	0	0
37	0	0	0	0	0	0	0	0	0	0	0	0	0	0	0	1	0	0	0	0	0	0	0	0	0	0	0	0	0	0	0	0	0	0	1	0	0	0	0	0
38	0	0	0	0	0	0	0	0	0	0	0	0	0	1	0	0	0	0	0	0	0	0	0	0	0	0	1	0	0	0	0	1	0	0	0	1	0	0	0	0
39	0	1	1	0	0	1	1	1	2	1	0	0	0	0	0	0	0	1	1	0	1	0	0	0	0	0	0	1	0	1	0	0	0	0	0	0	0	2	0	0
40	0	0	0	0	0	0	0	0	0	0	0	0	0	0	0	1	0	0	1	0	1	0	0	0	0	0	1	1	0	0	0	0	0	1	0	0	0	1	1	0
41	0	0	0	0	0	0	1	0	0	0	1	1	0	0	0	1	0	0	0	0	0	0	1	1	1	0	0	0	1	0	1	1	0	0	1	0	1	0	0	0
42	0	0	0	0	0	1	3	0	1	0	1	1	0	0	0	0	0	1	0	2	1	0	0	0	2	0	1	0	1	1	1	1	0	0	2	0	2	0	0	0
43	2	1	0	0	0	2	0	0	0	1	0	0	1	1	0	0	0	0	0	0	0	0	0	0	1	0	2	1	0	0	0	0	0	1	0	0	1	0	1	1
44	0	0	0	0	0	1	1	0	0	1	0	2	0	2	0	0	0	1	0	0	1	0	2	1	0	2	0	2	0	0	0	0	2	2	3	0	1	1	0	1
45	0	2	0	1	0	0	1	1	1	0	0	0	3	1	1	0	0	1	0	0	1	0	0	0	1	0	0	0	0	1	1	1	4	0	1	1	0	1	0	0
46	0	1	1	0	1	0	0	2	2	1	2	1	2	0	1	2	0	0	0	1	1	0	0	2	1	0	0	2	0	2	4	1	1	3	1	1	1	1	0	2
47	0	0	0	0	0	0	2	1	0	0	1	0	0	0	2	2	0	1	0	0	0	0	1	0	2	2	1	2	5	1	1	1	0	1	1	2	0	0	0	1
48	0	1	0	0	2	2	1	1	1	1	1	0	0	3	2	0	1	1	0	1	2	0	2	1	0	1	0	3	2	0	0	0	0	3	2	0	1	2	2	0
49	0	2	2	0	0	2	1	2	0	1	2	2	2	0	2	2	1	0	1	3	0	2	0	1	0	0	1	2	1	2	4	1	3	3	1	1	1	1	1	1
50	0	0	1	0	2	0	3	1	0	0	1	2	1	0	1	1	1	1	3	3	0	0	1	1	1	1	0	3	2	0	5	3	5	0	3	2	0	0	3	0
51	0	1	1	2	0	1	0	1	0	2	1	1	1	2	1	0	3	2	0	0	1	1	0	2	0	1	3	2	3	0	0	2	0	3	1	0	0	2	4	2
52	0	2	0	1	0	0	1	1	0	3	0	1	0	1	0	2	0	2	1	0	1	3	2	0	1	0	1	2	3	6	5	1	3	0	2	1	0	0	2	0
53	0	1	1	0	1	1	0	0	1	2	0	2	1	1	2	0	1	0	0	0	1	3	1	3	1	0	0	2	4	2	2	3	3	1	1	7	3	2	2	3
54	0	1	1	1	0	0	2	2	1	0	0	2	0	0	1	1	0	0	0	4	1	0	1	4	0	2	1	2	3	4	0	0	2	5	6	3	3	0	4	2
55	0	0	1	2	0	0	1	1	1	3	0	1	0	2	0	4	1	0	2	1	1	1	2	1	1	2	2	1	1	1	2	2	1	1	1	3	0	1	2	2
56	2	1	1	0	1	0	2	2	3	2	2	1	1	1	2	0	0	1	0	4	1	1	1	0	1	1	1	0	2	0	2	3	0	1	1	2	2	0	4	2
57	0	0	0	1	0	4	1	1	1	1	1	2	1	0	0	0	0	2	0	0	1	2	0	3	1	0	0	1	3	4	3	4	2	0	1	0	4	3	4	1
58	0	1	0	4	0	1	1	1	1	1	2	0	4	2	0	1	1	0	0	1	1	2	1	0	2	0	1	2	1	2	1	1	0	3	2	2	4	0	3	1
59	0	0	0	1	0	0	2	2	0	0	1	0	1	1	0	1	0	1	1	1	0	2	1	0	1	2	0	0	0	2	2	3	2	5	1	2	3	5	3	3
60	1	1	2	3	0	2	2	0	1	1	1	1	1	1	0	0	1	0	0	1	1	4	0	3	1	0	1	0	3	1	1	2	2	1	1	3	3	3	7	0
61	1	1	0	1	1	1	3	0	3	0	0	1	1	1	0	2	3	0	1	1	2	1	0	1	1	2	0	1	2	5	3	2	0	2	1	3	3	0	0	1
62	0	0	0	1	0	0	2	3	0	0	0	1	0	0	1	2	3	0	2	0	1	2	1	0	2	1	1	1	1	0	3	0	0	3	4	1	1	2	3	3
63	0	0	1	1	1	0	1	0	0	2	0	0	0	0	1	2	2	1	0	0	2	0	2	2	2	0	0	2	2	1	2	6	1	1	1	2	1	2	5	0
64	0	0	0	0	0	0	0	0	0	1	1	1	1	0	0	4	2	0	0	0	1	1	0	1	2	0	1	3	2	0	3	2	2	1	1	2	0	1	0	6
65	2	0	0	1	0	0	0	1	0	0	1	1	0	2	1	1	1	0	2	1	2	1	1	0	3	1	1	2	3	0	3	2	0	3	0	2	3	3	0	1
66	0	1	0	1	1	1	0	0	0	1	0	0	0	1	0	1	0	2	4	1	1	2	0	0	3	0	1	0	0	1	0	3	1	0	5	2	2	5	1	0
67	0	0	2	0	1	0	1	2	1	0	0	1	0	1	0	3	0	0	0	3	0	0	2	0	1	1	0	1	2	1	1	1	2	0	2	0	0	2	0	0
68	0	0	3	0	1	0	0	0	0	1	0	1	0	1	0	1	0	0	1	0	1	3	0	0	1	0	2	0	2	2	1	3	3	2	3	1	1	2	3	1
69	0	1	0	0	1	0	0	0	0	0	0	0	0	0	0	0	1	0	0	0	1	1	1	1	0	3	1	1	2	0	1	0	0	1	1	2	4	0	1	2
70	0	1	0	1	0	1	0	0	0	0	1	0	1	1	0	0	0	1	0	1	0	1	0	0	4	0	1	2	1	0	0	3	2	4	1	2	1	4	1	3
71	0	0	1	0	0	0	0	0	0	1	0	0	1	1	0	0	1	0	1	1	1	2	1	2	0	4	1	1	0	2	1	1	4	0	1	3	3	3	0	0
72	0	1	0	0	0	0	0	1	0	0	0	0	0	0	0	3	0	0	2	1	0	0	0	3	0	0	0	2	1	1	3	3	2	2	2	0	2	0	2	1
73	0	0	1	0	0	0	1	0	0	0	0	0	0	0	0	2	0	2	0	0	1	0	2	1	2	0	0	2	0	0	0	2	1	3	1	0	4	1	1	1
74	0	0	0	0	0	0	0	2	0	0	0	1	0	0	0	0	0	1	0	1	0	0	1	0	0	0	0	4	2	1	2	1	0	1	3	0	2	1	1	1
75	0	0	0	0	0	0	0	0	1	0	0	0	0	0	0	1	0	0	0	0	1	1	0	1	0	0	0	6	0	1	3	0	1	3	1	2	3	2	1	2
76	0	0	0	0	0	1	0	0	1	0	0	1	0	0	1	1	0	0	0	1	0	1	1	0	0	1	2	3	3	2	2	3	1	0	0	3	1	2	1	0
77	0	0	0	0	0	2	0	1	0	1	0	0	0	0	0	2	0	1	0	1	3	3	0	0	1	0	0	0	1	0	1	1	1	1	4	1	0	2	1	1
78	0	1	0	2	0	0	0	0	0	0	0	0	0	0	0	1	0	0	0	1	0	0	0	0	0	0	1	2	0	2	3	2	3	1	1	1	0	2	2	1
79	0	0	1	0	0	0	0	1	0	0	0	1	0	0	0	1	0	1	0	0	0	0	0	0	1	0	0	1	0	1	0	0	2	3	1	0	2	0	0	0
80	0	0	0	0	0	1	0	0	0	0	0	0	0	0	0	0	0	1	0	1	0	0	0	0	0	0	0	1	3	1	0	0	0	4	0	0	1	0	1	1
81	0	0	0	0	0	0	0	0	0	0	0	0	0	0	0	0	0	0	0	0	1	0	2	1	0	1	1	2	0	1	1	1	2	0	0	0	1	0	1	2
82	0	0	0	0	0	0	0	0	0	0	0	0	0	0	0	0	0	0	1	1	0	0	0	1	1	0	1	0	0	2	2	1	1	0	1	0	1	2	0	4
83	0	0	0	0	0	0	0	0	0	0	0	0	0	0	0	0	0	0	0	0	0	0	0	1	0	0	0	1	1	1	1	2	0	0	2	0	0	0	0	0
84	0	0	0	0	0	0	0	1	0	0	0	0	0	0	0	0	0	1	0	0	0	0	0	2	0	1	0	0	1	0	1	1	1	0	1	0	0	2	2	0
