# Supplementary material for: Age Effects and Temporal Trends in HPV-Related and HPV-Unrelated Oral Cancer in the United States: A Multistage Carcinogenesis Modeling Analysis
Source: PLoS One. 2016 Mar 10;11(3):e0151098. doi: 10.1371/journal.pone.0151098 (PMC4786132; doi:10.1371/journal.pone.0151098)
Supplement: S11 File — (CSV) [file pone.0151098.s011.csv]

	1973	1974	1975	1976	1977	1978	1979	1980	1981	1982	1983	1984	1985	1986	1987	1988	1989	1990	1991	1992	1993	1994	1995	1996	1997	1998	1999	2000	2001	2002	2003	2004	2005	2006	2007	2008	2009	2010	2011	2012
0	0	0	0	0	0	0	0	0	0	0	0	0	0	0	0	0	0	0	0	0	0	0	0	0	0	0	0	0	0	0	0	0	0	0	0	0	0	0	0	0
1	0	0	0	0	0	0	0	0	0	0	0	0	0	0	0	0	0	0	0	0	0	0	0	0	0	0	0	0	0	0	0	0	0	0	0	0	0	0	0	0
2	0	0	0	0	0	0	0	0	0	0	0	0	0	0	0	0	0	0	0	0	0	0	0	0	0	0	0	0	0	0	0	0	0	0	0	0	0	0	0	0
3	0	0	0	0	0	0	0	0	0	0	0	0	0	0	0	0	0	0	0	0	0	0	0	0	0	0	0	0	0	0	0	0	0	0	0	0	0	0	0	0
4	0	0	0	0	0	0	0	0	0	0	0	0	0	0	0	0	0	0	0	0	0	0	0	0	0	0	0	0	0	0	0	0	0	0	0	0	0	0	0	0
5	0	0	0	0	0	0	0	0	0	0	0	0	0	0	0	0	0	0	0	0	0	0	0	0	0	0	0	0	0	0	0	0	0	0	0	0	0	0	0	0
6	0	0	0	0	0	0	0	0	0	0	0	0	0	0	0	0	0	0	0	0	0	0	0	0	0	0	0	0	0	0	0	0	0	0	0	0	0	0	0	0
7	0	0	0	0	0	0	0	0	0	0	0	0	0	0	0	0	0	0	0	0	0	0	0	0	0	0	0	0	0	0	0	0	0	0	0	0	0	0	0	0
8	0	0	0	0	0	0	0	0	0	0	0	0	0	0	0	0	0	0	0	0	0	0	0	0	0	0	0	0	0	0	0	0	0	0	0	0	0	0	0	0
9	0	0	0	0	0	0	0	0	0	0	0	0	0	0	0	0	0	0	0	0	0	0	0	0	0	0	0	0	0	0	0	0	0	0	0	0	0	0	0	0
10	0	0	0	0	0	0	0	0	0	0	0	0	0	0	0	0	0	0	0	0	0	0	0	0	0	0	0	0	0	0	0	0	0	0	0	0	0	0	0	0
11	0	0	0	0	0	0	0	0	0	0	0	0	0	0	0	0	0	0	0	0	0	0	0	0	0	0	0	0	0	0	0	0	0	0	0	0	0	0	0	0
12	0	0	0	0	0	0	0	0	0	0	0	0	0	0	0	0	0	0	0	0	0	0	0	0	0	0	0	0	0	0	0	0	0	0	0	0	0	0	0	0
13	0	0	0	0	0	0	0	0	0	0	0	0	0	0	0	0	0	0	0	0	0	0	0	0	0	0	0	0	0	0	0	0	0	0	0	0	0	0	0	0
14	0	0	0	0	0	0	0	0	0	0	0	0	0	0	0	0	0	0	0	0	0	0	0	0	0	0	0	0	0	0	0	0	0	0	0	0	0	0	0	0
15	0	0	0	0	0	0	0	0	0	0	0	0	0	0	0	0	0	0	0	0	0	0	0	0	0	0	0	0	0	0	0	0	0	0	0	0	0	0	0	0
16	0	0	0	0	0	0	0	0	0	0	0	0	0	0	0	0	0	0	0	0	0	0	0	0	0	0	0	0	0	0	0	0	0	0	0	0	0	0	0	0
17	0	0	0	0	0	0	0	0	0	0	0	0	0	0	0	0	0	0	0	0	0	0	0	0	0	0	0	0	0	0	0	0	0	0	0	0	0	0	0	0
18	0	0	0	0	0	0	0	0	0	0	0	0	0	0	0	0	0	0	0	0	0	0	0	0	0	0	0	0	0	0	0	0	0	0	0	0	0	0	0	0
19	0	0	0	0	0	0	0	0	0	0	0	0	0	0	0	0	0	0	0	0	1	0	0	0	0	0	0	0	0	0	0	0	0	0	0	0	0	0	0	0
20	0	0	0	0	0	0	0	0	0	0	0	0	0	0	0	0	0	0	0	0	0	0	0	0	0	0	0	0	0	0	0	0	0	0	0	0	0	0	0	0
21	0	0	0	0	0	0	0	0	0	0	0	0	0	0	0	0	0	0	0	0	0	0	0	0	0	0	0	0	0	0	0	0	0	0	0	0	0	0	0	0
22	0	0	0	0	0	0	0	0	0	0	0	0	0	0	0	0	0	0	0	0	0	0	0	0	0	0	0	0	0	0	0	0	0	0	0	0	0	0	0	0
23	0	0	0	0	0	0	0	0	0	0	0	0	0	0	0	0	0	0	0	0	0	0	0	0	0	0	0	0	0	0	0	0	0	0	0	0	0	0	0	0
24	0	0	0	0	0	0	0	0	0	0	0	0	0	0	0	0	1	0	0	0	0	0	0	0	0	0	0	0	0	0	0	0	0	0	0	0	0	0	0	0
25	0	0	0	0	0	0	0	0	0	0	0	0	0	0	0	0	0	0	0	0	0	0	1	0	0	0	0	0	0	0	0	0	0	0	0	0	0	0	0	0
26	0	0	0	0	0	0	0	0	0	0	0	0	0	0	0	0	0	0	0	0	0	0	0	0	0	0	0	0	0	0	0	0	0	0	0	0	0	0	0	0
27	0	0	0	0	0	0	0	0	0	0	0	0	0	0	0	0	0	0	0	0	0	0	0	0	0	0	0	0	0	0	0	0	0	0	1	0	0	0	0	0
28	0	0	0	0	0	0	0	0	0	0	0	0	0	0	0	0	0	0	0	0	0	0	0	0	0	0	0	0	0	0	0	0	0	0	0	0	0	0	0	0
29	0	0	0	0	0	0	0	0	0	0	1	0	0	0	0	0	0	0	0	0	0	0	0	1	0	0	0	0	0	0	0	0	0	0	0	1	0	0	0	0
30	0	0	0	0	0	0	0	0	0	0	0	0	0	0	0	0	0	0	0	0	0	0	0	0	0	0	0	0	0	0	0	0	0	0	0	0	0	0	0	0
31	0	0	0	0	0	0	0	0	1	0	0	0	0	0	0	0	0	0	0	0	0	0	1	0	0	0	0	0	0	0	0	0	0	1	0	0	0	0	1	0
32	0	0	0	0	0	0	0	0	0	0	0	0	0	0	0	0	0	0	0	1	0	0	0	0	0	0	0	1	0	0	1	0	0	0	0	0	0	0	0	0
33	0	0	0	0	0	0	0	0	0	1	0	2	0	0	0	0	0	0	0	0	1	0	0	0	0	0	0	0	0	0	0	0	0	0	0	0	0	0	0	0
34	0	1	0	0	0	0	0	0	0	0	0	0	1	0	1	0	0	0	0	0	1	0	0	0	0	0	1	0	0	1	0	0	0	1	0	0	0	0	0	0
35	0	1	0	0	0	0	0	0	0	0	0	0	0	0	0	0	0	0	0	0	0	0	1	1	0	0	0	0	1	0	1	0	0	0	0	0	0	0	0	0
36	0	0	0	2	0	0	0	1	1	0	1	0	1	0	0	2	0	0	0	1	0	0	1	1	0	0	0	0	0	1	0	0	0	1	1	0	0	0	0	1
37	0	0	0	0	0	0	0	0	2	1	0	1	1	0	1	0	0	0	1	0	1	0	0	0	0	0	0	0	1	0	1	1	0	0	0	2	0	0	0	0
38	0	0	0	0	0	0	0	0	0	1	0	1	1	3	1	0	0	0	0	3	0	0	0	2	0	0	1	1	0	2	1	0	0	0	1	0	0	0	0	1
39	1	0	0	1	0	2	1	0	0	1	1	3	0	0	1	0	1	1	1	0	3	2	2	1	1	1	3	3	2	1	2	0	0	0	0	0	0	1	1	1
40	1	0	1	0	2	1	0	2	0	0	0	3	1	0	1	1	1	1	2	3	3	2	1	0	1	1	1	1	0	1	1	0	0	0	0	2	0	0	1	0
41	0	0	0	0	2	1	2	2	1	0	1	0	0	1	4	1	1	1	2	0	1	0	0	1	1	2	1	0	2	3	2	0	3	1	1	1	2	1	0	0
42	1	2	0	0	1	2	0	1	1	3	1	1	0	2	2	2	1	4	2	2	2	3	1	1	1	0	1	2	2	2	5	2	0	2	1	1	1	3	0	0
43	1	1	2	1	2	0	1	1	3	0	2	1	1	1	1	0	1	2	1	1	1	2	1	1	2	1	2	2	3	2	2	0	3	1	1	1	0	2	2	2
44	0	2	0	0	2	2	3	1	1	3	1	3	2	0	3	1	1	1	1	2	3	2	2	3	2	2	2	5	2	3	4	2	0	3	3	3	0	1	0	1
45	3	2	0	2	3	1	1	2	4	3	0	1	0	1	4	2	2	3	2	1	6	5	2	4	1	3	1	6	4	4	5	3	4	1	4	0	3	4	2	2
46	1	1	1	4	1	3	2	0	2	3	0	2	2	1	3	1	1	0	1	1	4	5	0	1	4	5	3	5	5	11	3	0	1	4	2	2	2	2	0	1
47	3	1	0	3	2	4	3	3	0	3	3	1	2	5	0	1	1	3	1	1	4	4	2	1	3	3	3	7	3	5	5	8	6	6	0	3	5	4	1	1
48	0	0	0	0	3	5	2	1	4	4	2	2	2	5	3	4	4	6	2	3	2	0	5	4	1	3	0	8	4	6	6	4	2	5	5	1	4	4	4	4
49	0	2	3	1	2	2	1	1	4	1	2	0	2	0	1	3	4	3	2	3	5	1	2	1	5	1	2	0	2	8	1	5	4	2	2	4	6	2	2	11
50	1	0	2	1	1	5	4	5	4	2	5	3	1	6	1	4	5	1	2	3	4	6	3	1	1	4	4	11	6	2	5	6	4	4	3	6	3	2	3	9
51	1	2	2	1	4	4	7	5	5	2	4	4	3	3	1	4	0	3	3	2	4	2	1	4	5	4	2	5	12	6	4	9	3	11	1	7	2	8	5	7
52	2	3	1	1	2	3	2	2	2	4	0	6	2	2	5	4	3	2	3	5	4	3	2	6	4	3	3	10	4	8	8	10	6	6	7	3	8	5	6	3
53	2	3	0	4	1	1	4	3	5	0	4	2	3	1	6	5	1	2	4	5	6	2	1	6	2	2	2	7	7	13	6	5	5	3	3	2	4	3	6	6
54	0	1	1	2	5	4	6	6	2	5	1	1	0	4	3	2	4	5	3	2	4	5	7	3	1	3	5	5	5	9	7	9	8	5	9	4	9	6	9	7
55	0	2	3	1	0	6	4	2	7	7	2	3	4	4	4	4	2	3	4	2	7	4	8	0	4	6	2	12	7	6	5	9	5	8	14	5	5	6	7	9
56	2	1	2	4	3	1	1	5	5	3	3	3	3	3	4	3	5	4	5	4	4	8	0	6	2	4	7	9	6	11	6	5	9	3	9	6	11	5	9	8
57	1	2	0	3	4	5	2	2	6	6	5	8	6	2	6	1	4	4	2	5	3	4	4	4	2	3	1	6	8	7	8	10	6	3	8	6	12	2	2	11
58	2	1	3	2	1	0	4	6	3	4	5	5	4	4	1	4	3	2	1	3	4	4	4	1	5	5	3	7	6	8	8	4	7	7	9	6	8	10	5	7
59	1	1	2	4	6	2	4	0	3	5	4	3	4	4	2	2	4	2	3	3	5	2	3	3	2	5	5	4	6	11	10	13	6	7	5	6	9	12	5	6
60	1	3	1	4	3	3	2	4	2	5	3	6	1	2	2	4	2	4	2	5	6	2	5	4	6	2	3	13	4	4	6	5	1	7	8	5	14	8	9	10
61	0	2	0	2	2	0	2	4	5	1	2	7	3	4	2	2	2	1	4	3	2	9	1	6	2	4	6	5	3	8	6	5	10	7	11	6	3	5	8	4
62	2	1	1	1	0	1	2	0	4	2	2	2	1	1	8	3	0	6	3	3	7	5	1	4	3	2	6	7	5	9	12	9	6	2	8	7	5	8	6	5
63	1	1	2	1	7	2	4	5	4	4	6	3	1	5	2	3	2	2	2	6	1	4	5	2	1	3	1	14	4	5	6	1	5	1	7	4	5	6	7	10
64	1	1	1	1	2	2	0	5	0	4	2	4	1	6	4	6	5	4	1	7	4	1	1	4	3	1	5	8	7	6	5	6	5	5	7	3	4	5	9	7
65	1	0	1	1	0	2	4	4	2	2	3	5	3	1	1	1	2	3	0	2	4	2	3	6	2	5	0	8	4	9	5	2	2	7	8	5	5	8	12	6
66	0	0	1	1	1	0	2	1	1	3	2	0	3	2	1	2	2	2	4	7	2	5	5	5	6	5	2	9	4	6	5	8	4	7	4	1	5	5	6	4
67	0	0	0	1	3	0	4	2	2	2	4	1	5	2	4	4	4	3	2	2	0	4	3	4	3	1	1	7	6	0	2	4	3	7	9	5	6	9	4	3
68	3	0	0	0	2	0	1	3	3	1	2	1	1	1	2	1	4	1	0	1	8	4	5	4	4	2	1	10	8	7	3	5	1	4	4	3	3	4	3	3
69	0	0	1	0	0	2	2	1	0	0	0	2	2	4	0	3	2	1	5	1	1	2	5	5	6	3	0	4	6	2	5	4	3	3	8	6	5	5	2	3
70	0	0	1	2	1	0	3	0	1	2	2	1	1	1	0	3	3	0	2	1	2	3	1	2	1	2	2	6	2	0	5	1	5	1	3	5	2	5	5	1
71	2	1	3	1	1	1	1	3	3	2	2	2	2	1	0	1	1	3	1	1	1	1	3	3	1	1	3	5	3	6	4	7	5	4	4	3	2	2	4	4
72	1	0	0	0	1	1	0	0	2	2	1	2	0	3	2	0	0	0	2	3	1	2	7	2	3	2	2	3	3	3	7	3	3	2	4	4	4	3	7	7
73	0	2	0	0	2	0	0	1	1	1	1	2	1	2	3	2	0	2	1	3	1	4	1	0	1	4	0	3	1	5	2	2	3	4	4	5	2	0	4	2
74	1	0	1	0	2	0	0	0	0	1	0	1	0	1	1	0	2	0	1	3	2	1	1	3	0	2	2	7	4	2	6	4	2	2	3	2	2	1	3	3
75	1	1	1	1	0	1	0	0	0	0	2	2	0	2	1	3	1	0	1	1	3	1	1	2	2	1	1	1	3	3	2	1	1	1	0	2	3	2	3	2
76	0	1	0	0	1	0	3	0	0	1	0	0	2	0	0	0	2	2	1	3	0	2	1	1	1	1	1	5	4	2	0	1	6	4	5	2	3	2	1	5
77	0	0	0	0	0	2	1	0	0	0	0	1	1	1	1	0	1	1	1	1	0	1	2	2	1	2	2	2	2	6	3	4	1	4	1	0	0	0	2	2
78	0	1	1	0	0	0	1	0	1	0	0	0	0	0	2	0	3	0	0	2	0	1	1	2	0	5	0	2	2	2	0	2	1	2	4	0	0	3	3	1
79	0	0	0	2	1	1	1	0	0	0	0	0	0	1	0	1	0	1	2	1	0	0	1	0	1	0	1	1	3	5	2	2	2	3	1	3	2	2	5	4
80	0	0	1	0	3	0	0	0	0	2	0	0	1	2	0	0	2	0	0	1	2	0	0	0	0	0	1	1	1	3	3	0	1	2	3	3	1	1	0	2
81	0	0	0	0	0	1	1	0	0	0	1	0	1	0	0	0	0	0	1	1	0	0	0	0	2	1	1	3	1	2	4	1	4	3	1	1	0	2	0	1
82	0	0	0	0	0	0	0	0	1	0	0	0	0	1	0	0	1	1	1	0	2	0	1	0	0	3	1	1	3	2	2	3	0	0	3	0	1	2	1	3
83	0	0	0	1	0	0	1	0	0	0	0	0	0	0	2	0	0	0	1	1	0	0	0	1	0	0	0	2	4	2	0	0	1	1	2	0	0	1	2	1
84	0	0	0	0	0	0	0	0	1	0	0	0	1	0	0	1	1	0	0	0	0	1	1	2	0	0	0	0	4	1	1	0	0	0	0	1	4	1	0	0
