# Supplementary material for: Age Effects and Temporal Trends in HPV-Related and HPV-Unrelated Oral Cancer in the United States: A Multistage Carcinogenesis Modeling Analysis
Source: PLoS One. 2016 Mar 10;11(3):e0151098. doi: 10.1371/journal.pone.0151098 (PMC4786132; doi:10.1371/journal.pone.0151098)
Supplement: S12 File — (CSV) [file pone.0151098.s012.csv]

	1973	1974	1975	1976	1977	1978	1979	1980	1981	1982	1983	1984	1985	1986	1987	1988	1989	1990	1991	1992	1993	1994	1995	1996	1997	1998	1999	2000	2001	2002	2003	2004	2005	2006	2007	2008	2009	2010	2011	2012
0	0	0	0	0	0	0	0	0	0	0	0	0	0	0	0	0	0	0	0	0	0	0	0	0	0	0	0	0	0	0	0	0	0	0	0	0	0	0	0	0
1	0	0	0	0	0	0	0	0	0	0	0	0	0	0	0	0	0	0	0	0	0	0	0	0	0	0	0	0	0	0	0	0	0	0	0	0	0	0	0	0
2	0	0	0	0	0	0	0	0	0	0	0	0	0	0	0	0	0	0	0	0	0	0	0	0	0	0	0	0	0	0	0	0	0	0	0	0	0	0	0	0
3	0	0	0	0	0	0	0	0	0	0	0	0	0	0	0	0	0	0	0	0	0	0	0	0	0	0	0	0	0	0	0	0	0	0	0	0	0	0	0	0
4	0	0	0	0	0	0	0	0	0	0	0	0	0	0	0	0	0	0	0	0	0	0	0	0	0	0	0	0	0	0	0	0	0	0	0	0	0	0	0	0
5	0	0	0	0	0	0	0	0	0	0	0	0	0	0	0	0	0	0	0	0	0	0	0	0	0	0	0	0	0	0	0	0	0	0	0	0	0	0	0	0
6	0	0	0	0	0	0	0	0	0	0	0	0	0	0	0	0	0	0	0	0	0	0	0	0	0	0	0	0	0	0	0	0	0	0	0	0	0	0	0	0
7	0	0	0	0	0	0	0	0	0	0	0	0	0	0	0	0	0	0	0	0	0	0	1	0	0	0	0	0	0	0	0	0	0	0	0	0	0	0	0	0
8	0	0	0	0	0	0	0	0	0	0	0	0	0	0	0	0	0	0	0	0	0	0	0	0	0	0	0	0	0	0	0	0	0	0	0	0	0	0	0	0
9	0	0	0	0	0	0	0	0	0	0	0	0	0	0	0	0	0	0	0	0	0	0	0	0	0	0	0	0	0	0	0	0	0	0	0	0	0	0	0	0
10	0	0	0	0	0	0	0	0	0	0	0	0	0	0	0	0	0	0	0	0	0	0	0	0	0	0	0	0	0	0	0	0	0	0	0	0	0	0	0	0
11	0	0	0	0	1	0	0	0	0	0	0	0	0	0	0	0	0	0	0	0	0	0	0	0	0	0	0	0	0	0	0	0	0	0	0	0	0	0	0	0
12	0	0	0	0	0	0	0	0	0	0	0	0	0	0	0	0	0	0	0	0	0	0	0	0	0	0	0	0	0	0	0	0	0	0	0	0	0	0	0	0
13	0	0	0	0	0	0	0	0	0	0	0	0	0	0	0	0	0	0	0	0	0	0	0	0	0	0	0	0	0	0	0	0	0	0	1	0	0	0	0	0
14	0	0	0	0	0	0	0	0	0	0	0	0	0	0	0	0	0	0	0	0	0	0	0	0	0	0	0	0	0	0	0	0	1	0	0	0	0	0	0	0
15	0	0	0	0	0	0	0	0	0	0	0	0	0	0	0	0	0	0	0	0	0	0	0	0	0	0	0	0	0	0	0	0	0	0	0	0	0	1	0	0
16	0	0	0	0	0	0	1	0	0	0	0	0	0	0	0	0	0	0	0	0	0	0	0	0	0	0	0	0	0	0	1	0	0	0	0	0	1	0	0	0
17	0	0	0	0	0	0	0	0	0	0	0	0	0	0	0	0	0	0	0	0	0	0	0	0	0	0	0	0	0	0	0	0	0	0	0	0	0	0	0	0
18	0	0	0	0	0	0	0	0	0	0	0	0	0	0	0	0	0	0	0	0	0	0	0	0	0	0	0	0	0	0	0	0	0	0	0	0	0	0	0	0
19	0	0	0	0	0	0	0	0	0	0	0	0	0	0	0	0	0	0	0	0	0	0	0	0	0	0	0	0	0	0	0	0	0	0	0	0	0	0	0	0
20	0	0	0	0	0	0	0	0	0	0	0	0	0	0	0	0	0	0	0	0	0	0	0	1	0	0	0	0	0	0	0	0	0	0	0	0	0	0	1	0
21	0	0	0	0	0	0	0	0	0	0	0	0	0	0	0	0	0	0	0	0	0	0	0	0	0	0	0	0	0	0	0	0	0	0	0	0	0	0	0	1
22	0	0	0	0	0	0	0	0	0	0	0	0	0	1	0	0	0	0	0	0	0	0	0	0	0	0	0	0	0	0	0	0	0	0	0	0	0	0	0	0
23	0	0	0	0	0	0	0	0	0	0	0	0	0	0	0	0	0	0	0	0	0	0	0	0	0	0	0	0	0	0	0	0	0	0	0	0	0	0	0	0
24	0	0	0	0	0	0	0	0	0	0	0	0	0	1	0	0	0	0	0	0	0	0	0	0	0	0	0	0	0	0	0	0	0	0	0	0	0	0	0	0
25	0	0	0	0	0	0	0	0	0	0	0	0	0	0	1	0	0	0	0	0	0	0	0	0	0	0	0	0	0	0	0	1	0	0	0	0	0	0	0	0
26	0	0	0	0	0	0	0	0	0	0	0	0	0	0	0	0	0	0	0	0	0	0	0	0	0	0	0	0	0	0	0	0	0	0	0	0	0	0	0	0
27	0	0	0	0	0	0	0	0	0	0	0	0	0	0	0	0	0	1	0	0	0	0	0	0	0	0	0	0	0	0	0	0	0	0	0	0	0	0	0	0
28	0	0	0	0	0	0	0	0	0	0	0	0	1	0	1	0	0	0	0	1	0	0	0	0	0	0	0	0	1	0	0	0	0	0	0	0	0	0	0	0
29	0	0	0	0	0	0	1	0	0	0	0	0	0	0	0	0	0	0	0	0	0	0	0	0	0	0	0	0	0	0	0	0	0	0	1	0	0	0	0	0
30	0	1	0	0	0	0	1	0	0	0	0	0	0	0	0	0	0	0	0	0	0	0	1	0	1	0	0	0	0	0	0	0	0	0	1	0	0	0	0	0
31	0	0	0	1	0	0	0	0	1	0	0	0	0	0	0	0	0	0	0	1	1	0	0	0	0	0	1	0	1	0	0	0	0	0	0	0	0	0	1	0
32	0	0	0	0	0	0	0	0	0	0	0	1	0	0	1	0	0	0	0	0	1	0	0	0	0	1	0	0	0	0	0	0	0	1	1	1	1	0	0	0
33	0	0	0	0	0	0	1	0	0	0	0	0	0	0	1	0	0	0	0	1	1	0	0	0	1	0	1	0	1	0	2	0	0	0	0	0	0	2	1	0
34	0	0	0	0	0	0	0	0	1	0	0	0	1	0	0	0	0	0	0	0	0	0	0	0	0	0	0	0	1	0	0	0	0	0	0	0	0	0	0	0
35	0	0	0	0	0	0	0	0	0	0	0	0	0	0	1	0	0	0	0	0	1	0	0	0	0	0	0	1	0	0	1	0	0	0	1	0	1	0	0	0
36	1	0	0	0	0	0	0	0	0	0	1	1	0	0	0	0	0	1	0	1	0	0	0	0	0	1	0	1	0	0	0	0	1	0	0	1	0	0	1	0
37	1	0	0	1	1	0	0	0	0	0	0	0	0	0	0	0	0	0	0	0	0	0	0	1	0	0	0	0	0	2	0	1	2	0	0	1	0	0	0	0
38	0	0	0	0	2	0	0	0	0	0	1	0	1	0	0	0	0	0	1	0	0	0	0	0	0	0	0	0	2	1	0	1	0	1	0	1	0	1	2	0
39	0	0	1	0	1	0	0	0	0	0	0	0	0	0	1	0	0	0	0	0	1	0	2	0	0	0	1	1	0	2	1	1	2	2	1	0	2	2	3	1
40	1	0	1	1	0	0	0	0	0	1	0	0	1	0	1	1	0	0	0	1	2	0	0	1	0	0	0	1	2	0	0	2	2	1	2	1	1	3	2	1
41	1	0	0	1	0	0	1	2	0	0	1	1	1	0	1	0	0	1	0	2	0	1	1	2	0	1	0	2	2	2	2	3	0	3	2	0	0	1	1	0
42	3	0	1	0	1	2	0	0	0	1	0	0	2	0	1	0	3	2	0	3	1	1	0	1	0	0	0	4	2	4	2	1	1	5	2	1	1	2	1	2
43	0	3	2	0	2	0	0	1	1	1	0	0	1	0	1	0	2	2	2	2	1	0	1	0	1	1	1	2	3	4	0	1	1	1	2	2	2	1	2	1
44	0	1	2	0	0	0	1	1	1	0	1	1	2	0	1	1	1	0	0	2	1	0	1	0	1	1	2	1	3	6	0	1	2	9	1	1	2	1	1	0
45	1	1	3	3	2	1	0	1	4	3	1	3	1	0	1	1	1	0	1	2	0	2	2	2	2	2	3	1	2	1	0	1	2	0	3	3	2	3	3	0
46	0	0	3	5	2	2	1	4	0	2	1	3	3	2	4	3	0	0	1	0	2	4	1	3	2	3	3	4	1	3	4	6	7	5	4	4	6	3	5	1
47	3	2	3	1	4	0	5	3	6	2	0	0	1	5	2	1	3	2	3	1	3	0	3	0	1	1	3	6	3	4	2	3	5	1	2	3	5	4	4	10
48	1	6	3	1	7	4	0	6	5	7	3	0	3	6	6	1	4	0	1	5	2	4	6	6	2	4	0	5	3	9	5	3	3	8	7	6	7	8	3	3
49	4	4	3	3	2	4	1	3	3	7	3	3	1	1	2	3	4	2	1	4	3	3	2	2	3	1	2	6	5	8	8	12	9	11	6	6	6	9	9	8
50	2	7	6	3	6	9	5	5	3	3	2	1	1	4	3	1	0	3	2	5	6	0	2	3	1	5	3	4	6	5	6	8	9	6	9	4	2	6	3	9
51	3	6	6	5	3	3	5	1	4	3	4	6	4	4	1	1	4	1	3	2	3	4	4	1	3	2	5	7	6	9	11	6	5	2	10	7	6	5	5	10
52	8	3	5	7	2	4	5	2	4	5	0	3	5	1	7	2	1	1	4	1	4	5	2	6	5	6	2	7	12	3	6	6	4	9	8	8	6	4	7	11
53	4	3	9	5	5	6	7	5	5	11	7	2	6	0	2	6	3	6	5	5	4	2	4	5	5	3	1	7	8	11	9	5	2	6	10	10	9	9	13	9
54	7	6	6	6	9	12	9	5	9	4	2	6	4	6	5	3	3	6	4	3	5	4	8	9	8	8	4	13	10	4	7	7	6	8	7	14	11	9	9	8
55	9	7	8	6	8	4	5	2	10	4	6	3	6	9	6	5	4	4	9	5	5	5	2	6	7	5	9	11	10	8	8	13	9	10	9	9	14	10	13	12
56	3	10	8	8	9	8	6	7	9	4	9	8	12	4	4	3	6	5	0	7	5	1	4	3	6	5	6	8	10	5	8	8	10	10	4	11	11	14	16	12
57	8	8	2	15	9	15	5	10	11	8	7	10	7	9	5	8	12	3	4	7	8	8	6	10	6	6	2	9	13	8	9	9	18	8	9	9	17	9	13	21
58	5	4	5	7	4	16	5	6	11	6	7	5	8	6	7	5	5	1	4	4	6	9	3	12	9	4	7	9	13	12	15	15	10	13	7	12	14	15	14	13
59	6	9	7	10	5	9	9	7	8	11	10	15	10	10	13	8	11	12	6	9	8	4	7	10	5	3	7	15	15	11	11	15	5	15	9	12	11	6	6	15
60	9	5	11	10	14	9	9	14	6	13	8	9	8	10	12	5	9	7	6	5	11	10	10	5	7	11	4	7	10	21	11	9	8	18	14	13	12	16	9	14
61	11	5	9	9	5	11	15	5	14	9	8	9	7	3	7	8	6	13	8	7	7	5	3	4	6	3	11	8	21	7	9	12	14	12	9	9	29	18	13	10
62	6	11	4	8	10	9	12	7	12	13	14	14	7	12	10	8	12	4	9	10	11	4	6	7	8	9	5	10	13	17	17	12	14	13	12	12	15	16	8	11
63	7	8	4	5	13	8	10	9	12	18	13	9	10	10	15	12	12	6	7	8	8	10	8	6	10	8	9	13	10	22	21	12	18	11	9	8	15	14	14	15
64	3	10	7	6	11	12	10	7	9	10	8	16	6	5	12	10	6	8	13	9	12	8	13	9	7	6	7	10	13	20	9	14	16	14	11	14	19	19	17	11
65	2	3	8	12	6	6	10	10	8	11	12	13	14	14	5	9	5	12	11	7	10	9	6	8	5	9	9	15	12	8	15	12	14	14	9	17	16	13	20	22
66	5	3	9	7	11	9	9	7	2	9	15	12	13	8	15	4	16	12	10	12	10	12	7	11	11	12	3	20	11	15	15	13	15	9	15	19	23	17	11	14
67	6	5	5	6	13	10	13	10	17	8	11	15	16	13	9	6	5	6	13	12	11	13	12	13	12	12	9	17	17	11	14	17	14	13	11	16	18	20	12	9
68	3	6	4	7	2	10	6	11	12	8	4	7	11	13	11	8	5	11	9	14	12	7	10	14	6	8	5	19	13	12	15	20	10	18	15	17	20	13	11	15
69	3	5	10	4	5	7	5	12	9	12	17	13	16	14	9	5	9	5	8	11	18	10	11	16	13	14	9	16	16	17	14	13	14	12	14	16	17	21	21	19
70	2	2	4	5	2	5	6	8	5	3	12	8	12	10	7	16	9	14	9	10	15	11	15	17	8	12	5	22	18	16	11	13	20	12	17	15	17	22	25	15
71	3	5	6	4	5	5	13	5	8	4	8	8	7	12	6	13	11	7	14	15	12	12	9	13	10	12	7	16	16	15	13	17	19	19	11	20	19	12	17	12
72	1	1	5	5	6	2	11	11	7	10	14	14	8	11	17	6	7	8	7	13	8	14	17	13	11	10	9	19	10	21	19	25	18	11	14	14	25	22	16	11
73	2	2	3	6	6	1	3	4	4	5	6	6	10	8	6	9	10	11	11	10	17	9	12	6	11	12	19	23	23	23	31	17	20	16	9	9	18	20	16	12
74	4	2	4	7	8	6	9	4	3	4	1	5	8	6	9	9	8	10	12	9	9	12	11	14	13	13	9	20	28	19	15	19	7	19	18	22	24	19	17	19
75	4	3	2	4	6	10	2	7	5	7	9	3	2	6	4	12	4	5	13	14	10	11	15	12	12	9	10	22	28	23	20	14	17	13	14	14	21	9	21	21
76	3	5	2	7	7	9	6	5	11	7	9	4	7	12	6	4	7	9	6	12	5	12	11	11	8	13	6	23	19	27	22	22	19	12	15	19	22	20	10	20
77	3	3	4	1	4	5	4	5	6	8	5	3	5	9	8	6	8	5	10	16	17	9	10	10	9	13	14	26	33	24	12	12	23	25	12	18	19	18	22	15
78	6	3	5	4	3	1	4	4	10	4	5	4	7	7	6	4	5	4	5	6	9	10	13	8	9	12	8	27	24	20	19	17	14	16	18	23	12	17	9	11
79	5	2	4	3	3	3	6	3	5	7	1	3	8	3	5	4	1	11	5	10	11	6	8	8	10	13	12	19	22	22	21	16	28	22	15	11	19	25	19	15
80	0	2	2	2	2	6	5	4	5	9	6	3	6	4	5	9	8	5	4	7	6	8	9	9	12	15	14	18	22	20	12	9	20	19	15	15	17	12	20	17
81	3	2	0	2	6	3	3	5	1	6	4	4	8	4	4	4	3	3	3	8	7	9	7	7	12	7	4	14	20	19	21	15	14	17	23	18	20	15	11	13
82	2	2	8	4	1	4	7	3	3	5	1	3	5	3	3	7	5	4	8	4	10	9	8	6	8	8	8	23	15	18	12	21	14	17	24	14	16	17	17	26
83	2	1	4	2	3	3	4	1	3	3	1	5	4	6	1	3	6	8	3	4	8	5	8	8	6	11	6	14	15	12	10	18	20	12	21	19	11	19	19	11
84	2	1	4	2	0	0	5	5	4	2	2	2	3	4	5	6	0	3	3	5	12	6	9	3	11	10	4	10	19	18	11	14	13	18	17	16	15	14	12	12
