# Supplementary material for: Age Effects and Temporal Trends in HPV-Related and HPV-Unrelated Oral Cancer in the United States: A Multistage Carcinogenesis Modeling Analysis
Source: PLoS One. 2016 Mar 10;11(3):e0151098. doi: 10.1371/journal.pone.0151098 (PMC4786132; doi:10.1371/journal.pone.0151098)
Supplement: S13 File — (CSV) [file pone.0151098.s013.csv]

	1973	1974	1975	1976	1977	1978	1979	1980	1981	1982	1983	1984	1985	1986	1987	1988	1989	1990	1991	1992	1993	1994	1995	1996	1997	1998	1999	2000	2001	2002	2003	2004	2005	2006	2007	2008	2009	2010	2011	2012
0	0	0	0	0	0	0	0	0	0	0	0	0	0	0	0	0	0	0	0	0	0	0	0	0	0	0	0	0	0	0	0	0	0	0	0	0	0	0	0	0
1	0	0	0	0	0	0	0	0	0	0	0	0	0	0	0	0	0	0	0	0	0	0	0	0	0	0	0	0	0	0	0	0	0	0	0	0	0	0	0	0
2	0	0	0	0	0	0	0	0	0	0	0	0	0	0	0	0	0	0	0	0	0	0	0	0	0	0	1	0	0	0	0	0	0	0	0	0	0	0	0	0
3	0	0	0	0	0	0	0	0	0	0	0	0	0	0	0	0	0	0	0	0	0	0	0	0	0	0	0	0	0	0	0	0	0	0	0	0	0	0	0	0
4	0	0	0	0	0	0	0	0	0	0	0	0	0	0	0	0	0	0	0	0	0	0	0	0	0	0	0	0	0	0	0	0	0	0	0	0	0	0	0	0
5	0	0	0	0	0	0	0	0	0	0	0	0	0	0	0	0	0	0	0	0	0	0	0	0	0	0	0	0	0	0	0	0	0	0	0	0	0	0	0	0
6	0	0	0	0	0	0	0	0	0	0	0	0	0	0	0	0	0	0	0	0	0	0	0	0	0	0	0	0	0	0	0	0	0	0	0	1	0	0	0	0
7	0	0	0	0	0	0	0	0	0	0	0	0	0	0	0	0	0	0	0	0	0	0	0	0	0	0	0	0	0	0	0	0	0	0	0	0	0	0	0	0
8	0	0	0	0	0	0	0	0	0	0	0	0	0	0	0	0	0	0	0	0	0	0	0	0	0	0	0	0	0	0	0	0	0	0	0	0	0	0	0	0
9	0	0	0	0	0	0	0	0	0	0	0	0	0	0	0	0	0	0	0	0	0	0	0	0	0	0	0	0	0	0	0	0	0	0	0	0	0	0	0	0
10	0	0	0	1	0	0	0	0	0	0	0	0	0	0	0	0	0	0	0	0	0	0	0	0	0	0	0	0	0	0	0	0	0	0	0	0	0	0	0	0
11	0	0	0	0	0	0	0	0	0	0	0	0	0	0	0	0	0	0	0	0	0	0	0	0	0	0	0	0	0	0	0	0	0	0	0	0	0	0	0	0
12	0	0	0	0	0	0	0	0	0	0	0	0	0	0	0	0	0	0	0	0	0	0	0	0	0	0	0	0	0	0	0	0	0	0	0	0	0	0	0	0
13	0	0	0	0	0	0	0	0	0	0	0	0	0	0	0	0	0	0	0	0	0	0	0	0	0	0	0	0	0	0	0	0	0	1	0	0	0	0	0	0
14	0	0	0	0	0	0	0	0	0	0	0	0	0	0	0	0	0	0	0	0	0	0	0	0	0	0	0	0	0	0	0	0	0	0	0	0	0	0	0	0
15	0	0	0	0	0	0	0	0	0	0	0	0	0	0	0	0	0	0	0	0	0	0	0	0	0	0	0	0	0	0	0	0	0	0	0	0	0	0	0	0
16	0	0	0	0	0	0	0	0	0	0	0	0	0	0	0	0	0	0	0	0	0	0	0	0	0	0	0	0	0	0	0	0	0	1	0	0	0	1	0	0
17	0	0	0	0	0	0	0	0	0	0	0	0	0	0	0	0	0	0	0	0	0	0	0	0	0	0	0	0	0	0	0	0	0	0	0	0	0	0	0	0
18	0	0	0	0	0	0	0	0	0	0	0	0	0	0	0	0	0	0	0	0	0	0	0	0	0	0	0	0	0	0	0	0	0	0	0	0	0	0	0	0
19	0	0	0	0	0	0	0	0	0	0	0	0	0	0	0	0	0	0	0	0	1	0	0	0	0	0	0	0	1	0	0	0	0	0	0	0	0	0	0	0
20	0	0	0	0	0	0	0	0	0	0	0	0	0	0	0	0	0	0	0	0	0	0	0	0	0	0	0	0	0	0	1	0	0	0	0	0	0	0	0	0
21	0	0	0	0	0	0	0	0	0	0	0	0	0	0	0	0	0	0	0	0	0	0	0	0	0	0	1	0	0	0	0	0	0	0	0	0	0	0	0	0
22	0	0	0	0	0	0	0	0	0	0	0	0	0	0	0	0	0	0	0	0	0	0	0	0	0	0	0	0	0	0	0	1	0	0	0	0	0	0	0	0
23	0	0	0	0	0	0	0	0	0	0	2	0	0	0	0	0	0	0	0	0	0	0	0	0	0	0	0	0	0	0	0	0	1	0	0	0	0	0	0	0
24	0	0	0	0	0	0	0	0	0	0	0	0	1	0	0	0	0	0	0	0	0	0	0	0	0	0	0	0	0	0	0	0	0	0	0	0	0	0	0	0
25	0	0	0	0	0	0	0	0	0	0	0	0	0	0	1	0	0	0	0	0	0	0	0	0	0	0	0	1	0	0	0	0	0	0	0	0	0	0	0	0
26	0	0	0	0	0	0	0	0	0	0	0	1	0	0	0	0	0	1	0	0	0	0	0	0	0	0	0	0	0	0	0	0	0	0	0	0	0	0	0	0
27	1	0	0	0	1	0	0	0	0	0	0	0	0	0	0	0	0	0	0	0	0	0	0	0	0	0	0	0	0	0	0	0	0	1	0	0	0	0	0	0
28	0	0	0	0	0	0	0	0	0	0	0	0	0	0	1	0	0	0	0	0	0	0	0	0	0	0	0	1	2	0	1	0	0	1	0	0	0	0	0	0
29	0	0	0	0	0	0	0	0	0	0	0	0	0	1	1	0	0	0	1	0	0	1	0	0	0	0	1	0	0	0	1	0	0	0	0	1	0	0	0	0
30	0	0	0	0	0	0	0	0	0	0	1	0	0	0	0	1	0	0	0	0	0	0	0	0	0	0	1	1	0	0	0	0	1	0	0	0	1	0	0	2
31	0	0	0	0	0	0	0	0	0	0	0	0	0	0	0	0	0	2	0	0	0	0	1	0	0	0	0	1	1	0	1	1	0	0	0	1	1	1	0	0
32	0	0	1	0	1	0	0	0	1	0	0	1	1	0	1	0	0	0	0	0	0	0	1	1	0	0	0	0	2	0	1	0	0	0	0	0	1	1	0	1
33	0	0	0	0	0	0	0	0	0	0	1	1	1	0	1	0	0	0	1	0	0	0	0	0	0	0	0	0	1	1	1	2	1	0	0	1	0	1	0	0
34	1	0	1	0	0	0	0	0	0	1	0	1	0	1	1	0	1	0	0	1	1	1	0	1	0	0	1	2	1	0	0	1	0	0	1	2	1	0	1	0
35	0	0	0	0	0	0	0	0	0	0	1	0	0	0	0	0	0	0	0	1	2	0	0	0	1	0	0	0	3	3	1	1	2	0	0	1	1	1	1	2
36	0	1	0	0	0	0	0	0	2	0	1	0	0	0	1	1	0	0	0	1	0	0	0	1	1	0	0	1	2	2	0	1	0	2	2	0	0	1	0	0
37	0	0	0	0	2	0	0	0	0	3	0	0	0	1	0	0	2	1	1	1	1	2	1	2	1	3	2	3	0	5	0	2	2	1	0	2	2	2	2	2
38	1	1	1	0	0	0	0	2	0	0	1	0	0	1	2	0	0	2	0	0	1	0	0	2	1	0	0	1	0	3	5	3	2	1	3	2	1	0	1	0
39	0	0	1	2	1	1	1	5	2	1	4	1	1	0	2	0	0	2	0	4	2	0	1	3	2	4	3	3	2	6	3	2	3	3	2	0	0	1	1	2
40	0	0	5	0	2	1	0	2	0	1	0	0	2	1	0	3	1	4	3	2	2	2	5	1	1	1	2	5	8	4	4	5	2	2	2	1	4	4	2	4
41	2	2	1	1	0	1	2	3	0	3	1	2	2	1	3	5	4	1	0	3	2	0	1	2	0	1	1	3	4	8	4	6	3	3	3	2	3	4	5	5
42	1	1	0	0	2	3	2	1	3	1	2	2	3	1	1	2	1	5	2	4	1	2	4	4	3	1	1	10	7	6	2	4	2	5	6	5	3	2	5	6
43	3	3	4	2	2	1	3	2	1	1	3	8	5	2	5	4	1	1	1	2	2	3	4	4	5	5	3	8	5	5	6	4	5	4	8	11	4	7	4	3
44	2	2	6	2	2	1	4	6	3	3	6	4	5	1	5	7	1	5	6	6	2	4	8	3	6	3	4	7	13	15	11	7	12	6	9	10	10	9	7	4
45	3	4	1	4	5	5	4	1	1	3	5	3	2	6	4	5	2	1	8	9	6	7	4	5	5	6	1	16	15	17	7	9	18	6	10	14	9	6	8	6
46	7	5	3	2	4	5	7	4	3	5	4	4	7	7	7	8	6	5	7	8	10	3	10	6	3	7	5	11	17	10	9	14	17	16	19	10	13	11	3	11
47	7	2	10	5	2	5	6	4	7	3	4	4	3	6	3	6	5	6	6	7	5	5	8	8	6	5	10	15	16	22	12	11	9	17	10	9	20	16	11	16
48	5	7	8	8	11	5	7	9	9	10	6	6	10	7	13	11	4	2	12	11	9	5	3	8	10	10	10	13	11	22	16	13	21	14	16	16	16	7	22	14
49	3	8	9	11	12	11	7	8	8	13	10	12	11	11	5	8	6	8	7	10	19	4	4	7	11	13	9	23	17	28	13	18	17	19	18	19	12	15	22	20
50	5	9	7	8	13	7	6	10	6	6	5	4	6	8	7	6	2	5	8	9	9	11	14	8	15	11	6	16	31	19	30	15	20	23	26	25	19	22	23	13
51	5	10	12	6	4	15	9	14	8	6	6	6	11	6	8	8	9	10	8	19	9	7	13	13	14	13	8	24	18	23	26	28	27	21	24	32	22	19	22	26
52	11	8	9	10	13	10	7	16	12	10	4	12	10	6	18	12	12	11	10	15	10	19	12	10	9	17	9	39	30	22	29	22	25	22	24	21	13	19	39	20
53	8	12	5	9	12	17	16	12	18	15	8	10	7	11	10	5	13	12	7	12	13	15	17	18	9	14	10	43	29	21	36	28	18	37	32	34	25	37	38	41
54	7	15	10	13	9	10	20	17	15	14	16	17	16	13	15	15	7	13	6	10	11	7	11	16	14	16	14	25	25	39	32	36	30	27	22	24	39	34	33	30
55	9	5	15	11	16	7	24	9	13	16	13	14	14	11	17	11	13	11	16	13	18	19	17	12	14	23	15	26	37	34	36	40	31	39	31	36	29	38	31	34
56	20	18	13	19	14	20	17	15	16	18	22	24	13	21	19	18	11	13	11	16	15	12	4	13	11	14	27	32	21	19	37	39	26	38	29	31	37	38	43	39
57	17	13	22	14	23	22	17	16	18	20	21	21	19	7	11	14	15	14	14	9	15	18	19	24	20	13	11	30	34	42	18	48	21	27	29	32	47	35	39	31
58	11	17	15	18	24	18	22	29	17	16	30	22	16	24	19	19	15	21	16	17	24	13	14	19	20	14	11	33	46	35	27	35	38	36	44	41	36	36	30	38
59	13	11	13	16	22	21	21	17	26	28	27	14	26	11	14	14	15	12	13	16	9	16	12	13	15	14	15	30	45	26	34	19	35	41	40	39	35	44	37	46
60	12	16	21	18	19	19	18	22	14	28	28	26	15	18	23	21	24	20	18	13	17	24	15	21	14	20	10	38	27	36	41	36	41	33	43	48	45	35	43	34
61	18	15	19	16	19	16	25	22	23	14	19	20	12	20	22	19	16	13	12	21	13	22	28	18	16	14	11	34	42	35	30	42	41	30	37	40	26	39	37	37
62	10	13	23	21	22	19	26	25	22	19	21	16	17	23	17	16	20	22	20	25	18	23	15	13	18	13	9	37	39	19	35	34	52	32	32	21	52	43	33	35
63	11	23	27	25	24	18	25	22	34	12	19	34	28	19	17	14	24	27	15	21	27	29	16	17	21	19	12	33	44	30	39	35	29	36	43	44	34	43	43	33
64	12	11	16	13	18	24	15	22	23	19	23	19	14	21	22	15	23	19	26	21	23	20	19	11	14	15	17	39	30	34	40	34	28	34	41	38	34	36	45	48
65	8	22	17	16	16	15	29	29	18	20	27	13	16	21	15	21	18	17	28	17	20	16	24	20	22	18	16	33	38	36	36	34	31	32	24	54	36	47	36	54
66	14	14	14	17	18	15	23	21	30	27	21	20	14	14	25	24	21	19	15	26	29	21	27	18	22	22	13	34	32	35	29	49	29	33	29	30	40	29	42	40
67	9	9	21	24	13	18	17	8	20	14	15	17	23	21	14	12	14	18	26	34	32	25	20	16	27	17	15	30	28	34	31	29	38	32	22	26	29	33	35	32
68	14	14	13	19	21	16	16	15	17	15	20	25	18	20	17	9	19	17	14	21	14	23	13	28	19	14	11	36	30	39	19	40	29	30	29	33	39	41	36	41
69	7	8	17	16	12	22	8	12	18	20	21	33	19	17	16	16	16	13	21	20	26	20	23	21	21	23	22	37	38	30	44	26	29	29	28	42	33	27	38	45
70	9	16	11	19	6	13	15	16	21	13	12	21	20	18	11	19	19	13	14	35	16	25	24	11	21	20	18	31	36	38	32	25	34	28	36	42	39	29	35	32
71	10	13	14	8	10	11	11	16	7	22	12	13	24	18	18	12	20	9	23	15	22	21	24	15	26	11	21	28	37	31	45	25	27	38	33	30	35	31	26	31
72	7	10	15	12	9	13	16	9	21	13	15	16	11	19	13	12	16	23	17	14	23	13	16	13	10	25	19	37	35	23	34	32	23	16	28	20	20	24	33	33
73	7	5	6	8	13	13	10	7	14	12	6	18	13	17	23	19	10	15	15	26	24	15	27	11	15	24	18	28	30	28	38	28	26	26	26	28	23	27	39	28
74	7	7	12	15	12	11	21	7	9	13	10	17	12	12	6	11	10	13	13	16	12	18	17	18	16	15	19	41	32	33	21	26	17	27	29	30	18	30	27	32
75	8	7	9	14	6	13	11	12	16	6	9	9	14	11	7	13	9	11	12	18	12	19	10	17	12	13	9	30	36	35	26	25	23	24	20	29	22	19	37	25
76	5	4	9	6	11	5	7	6	11	7	7	12	9	13	7	10	13	13	10	16	17	9	12	15	16	18	11	22	40	16	30	29	21	25	27	17	22	18	19	22
77	6	6	11	4	7	2	7	9	10	10	7	5	10	6	7	11	8	8	15	14	13	6	18	13	17	12	11	30	36	29	38	26	27	28	20	23	25	20	25	25
78	3	7	7	5	7	4	9	4	6	12	6	8	7	9	1	8	8	15	8	10	11	14	7	9	11	12	14	19	23	21	18	24	25	19	29	32	22	17	27	18
79	4	5	3	8	2	7	2	4	6	4	7	4	7	9	8	11	7	5	15	8	12	10	10	9	10	15	11	22	21	16	19	21	21	17	24	16	22	23	20	18
80	3	6	6	4	7	6	8	7	3	4	10	5	4	8	4	4	6	4	5	10	9	12	15	13	9	12	9	19	22	18	9	21	22	26	21	17	26	24	18	25
81	3	2	9	0	7	0	6	2	4	3	6	5	7	1	5	3	4	2	10	7	9	8	12	6	11	7	10	28	13	20	17	10	12	13	13	14	21	21	13	15
82	2	4	5	4	5	5	4	1	1	0	2	5	6	1	5	2	4	3	5	8	10	8	4	11	7	8	3	17	15	16	17	21	15	16	24	17	15	21	19	9
83	4	1	4	9	7	5	7	3	5	8	6	3	5	5	8	6	3	7	2	5	13	3	3	8	7	8	4	8	11	11	13	11	18	11	19	19	15	18	16	14
84	4	1	2	4	5	2	5	4	4	0	1	5	2	1	5	1	5	4	3	1	4	5	2	4	6	8	8	10	8	13	12	23	16	14	20	11	17	7	16	10
