# Supplementary material for: Age Effects and Temporal Trends in HPV-Related and HPV-Unrelated Oral Cancer in the United States: A Multistage Carcinogenesis Modeling Analysis
Source: PLoS One. 2016 Mar 10;11(3):e0151098. doi: 10.1371/journal.pone.0151098 (PMC4786132; doi:10.1371/journal.pone.0151098)
Supplement: S15 File — (CSV) [file pone.0151098.s015.csv]

	1973	1974	1975	1976	1977	1978	1979	1980	1981	1982	1983	1984	1985	1986	1987	1988	1989	1990	1991	1992	1993	1994	1995	1996	1997	1998	1999	2000	2001	2002	2003	2004	2005	2006	2007	2008	2009	2010	2011	2012
0	0	0	0	0	0	0	0	0	0	0	0	0	0	0	0	0	0	0	0	0	0	0	0	0	0	0	0	0	0	0	0	0	0	0	0	0	0	0	0	0
1	0	0	0	0	0	0	0	0	0	0	0	0	0	0	0	0	0	0	0	0	0	0	0	0	0	0	0	0	0	0	0	0	0	0	0	0	0	0	0	0
2	0	0	0	0	0	0	0	0	0	0	0	0	0	0	0	0	0	0	0	0	0	0	0	0	0	0	0	0	0	0	0	0	0	0	0	0	0	0	0	0
3	0	0	0	0	0	0	0	0	0	0	0	0	0	0	0	0	0	0	0	0	0	0	0	0	0	0	0	0	0	0	0	0	0	0	0	0	0	0	0	0
4	0	0	0	0	0	0	0	0	0	0	0	0	0	0	0	0	0	0	0	0	0	0	0	0	0	0	0	0	0	0	0	0	0	0	0	0	0	0	0	0
5	0	0	0	0	0	0	0	0	0	0	0	0	0	0	0	0	0	0	0	0	0	0	0	0	0	0	0	0	0	0	0	0	0	0	0	0	0	0	0	0
6	0	0	0	0	0	0	0	0	0	0	0	0	0	0	0	0	0	0	0	0	0	0	0	0	0	0	0	0	0	0	0	0	0	0	0	0	0	0	0	0
7	0	0	0	0	0	0	0	0	0	0	0	0	0	0	0	0	0	0	0	0	0	0	0	0	0	0	0	0	0	0	0	0	0	0	0	0	0	0	0	0
8	0	0	0	0	0	0	0	0	0	0	0	0	0	0	0	0	0	0	0	0	0	0	0	0	0	0	0	0	0	0	0	0	0	0	0	0	0	0	0	0
9	0	0	0	0	0	0	0	0	0	0	0	0	0	0	0	0	0	0	0	0	0	0	0	0	0	0	0	0	0	0	0	0	0	0	0	0	0	0	0	0
10	0	0	0	0	0	0	0	0	0	0	0	0	0	0	0	0	0	0	0	0	0	0	0	0	0	0	0	0	0	0	0	0	0	0	0	0	0	0	0	0
11	0	0	0	0	0	0	0	0	0	0	0	0	0	0	0	0	0	0	0	0	0	0	0	0	0	0	0	0	0	0	0	0	0	0	0	0	0	0	0	0
12	0	0	0	0	0	0	0	0	0	0	0	0	0	0	0	0	0	0	0	0	0	0	0	0	0	0	0	0	0	0	0	0	0	0	0	0	0	0	0	0
13	0	0	0	0	0	0	0	0	0	0	0	0	0	0	0	0	0	0	0	0	0	0	0	0	0	0	0	0	0	0	0	0	0	0	0	0	0	0	0	0
14	0	0	0	0	0	0	0	0	0	0	0	0	0	0	0	0	0	0	0	0	0	0	0	0	0	0	0	0	0	0	0	0	0	0	0	0	0	0	0	0
15	0	0	0	0	0	0	0	0	0	0	0	0	0	0	0	0	0	0	0	0	0	0	0	0	0	0	0	0	0	0	0	0	0	0	0	0	0	0	0	0
16	0	0	0	0	0	0	0	0	0	0	0	0	0	0	0	0	0	0	0	0	0	0	0	0	0	0	0	0	0	0	0	0	0	0	0	0	0	0	0	0
17	0	0	0	0	0	0	0	0	0	0	0	0	0	0	0	0	0	0	0	0	0	0	0	0	0	0	0	0	0	0	0	0	0	0	0	0	0	0	0	0
18	0	0	0	0	0	0	0	0	0	0	0	0	0	0	0	0	0	0	0	0	0	0	0	0	0	0	0	0	0	0	0	0	0	0	0	0	0	0	0	0
19	0	0	0	0	0	0	0	0	0	0	0	0	0	0	0	0	0	0	0	0	0	0	0	0	0	0	0	0	0	0	0	0	0	0	0	0	0	0	0	0
20	0	0	0	0	0	0	0	0	0	0	0	0	0	0	0	0	0	0	0	0	0	0	0	0	0	0	0	0	0	0	0	0	0	0	0	0	0	0	0	0
21	0	0	0	0	0	0	0	0	0	0	0	0	0	0	0	0	0	0	0	0	0	0	0	0	0	0	0	0	0	0	0	0	0	0	0	0	0	0	0	0
22	0	0	0	0	0	0	0	0	0	0	0	0	0	0	0	0	0	0	0	0	0	0	0	0	0	0	0	0	0	0	0	0	0	0	0	0	0	0	0	0
23	0	0	0	0	0	0	0	0	0	0	0	0	0	0	0	0	0	0	0	0	0	0	0	0	0	0	0	0	0	0	0	0	0	0	0	0	0	0	0	0
24	0	0	0	0	0	0	0	0	0	0	0	0	0	0	0	0	0	0	0	0	0	0	0	0	0	0	0	0	0	0	0	0	0	0	0	0	0	0	0	0
25	0	0	0	0	0	0	0	0	1	0	0	0	0	0	0	0	0	0	0	0	0	0	0	0	0	0	0	0	0	1	0	0	0	0	0	0	0	0	0	0
26	0	0	0	0	0	0	0	0	0	0	0	1	0	0	0	0	0	0	0	0	0	0	0	0	0	0	0	0	0	0	0	1	0	0	0	0	0	0	1	0
27	0	0	0	0	0	0	0	0	0	0	0	0	0	0	0	0	0	0	0	0	0	1	0	0	0	0	0	0	0	0	0	0	0	0	0	0	0	0	0	0
28	0	0	0	0	0	0	0	0	0	0	0	0	0	0	0	0	0	0	0	0	0	0	0	0	0	0	0	0	0	1	0	0	0	0	0	0	0	0	0	0
29	0	0	0	0	1	0	0	0	0	0	0	0	0	0	0	0	0	0	0	0	0	0	0	0	0	0	0	0	0	0	0	0	0	0	0	0	0	0	0	0
30	0	0	0	0	0	0	0	0	0	0	0	0	0	0	0	0	0	0	0	0	0	0	0	0	0	0	0	0	0	1	0	0	0	0	0	0	0	0	0	0
31	0	0	0	0	0	0	0	0	0	0	0	0	0	0	0	0	0	0	0	0	0	0	0	1	0	0	0	0	0	0	0	0	0	0	0	0	0	1	0	0
32	0	0	0	0	0	0	0	0	0	0	0	0	0	0	0	0	0	0	0	1	0	0	0	0	0	0	0	0	0	0	0	1	0	0	0	0	0	0	0	0
33	0	0	0	0	0	0	0	0	0	0	0	0	0	0	0	0	0	0	0	0	0	2	0	0	0	2	0	0	0	0	0	0	0	0	0	0	0	0	0	0
34	0	1	0	0	0	0	0	0	0	0	0	0	0	0	0	0	0	0	0	0	0	0	0	0	0	0	0	0	0	0	0	1	0	0	0	0	0	0	0	0
35	0	0	0	0	0	0	1	0	0	0	0	0	0	0	0	0	0	0	0	0	0	1	0	1	0	1	0	0	0	0	0	0	0	1	0	0	0	0	0	0
36	0	0	0	0	0	0	0	0	0	0	0	1	1	0	0	0	0	0	0	1	0	0	0	0	0	0	0	0	1	0	1	1	0	0	0	1	1	0	0	0
37	0	0	0	0	0	0	0	0	0	0	0	0	0	0	0	0	0	0	0	0	0	0	0	0	0	0	0	0	0	1	0	0	0	0	0	1	0	0	0	0
38	0	0	0	0	0	0	0	0	1	0	0	0	0	1	0	1	0	0	0	2	0	0	0	0	1	0	0	0	0	0	0	0	0	0	1	0	0	1	0	0
39	0	0	0	0	0	1	0	0	0	0	1	1	0	0	0	0	0	0	0	0	0	0	0	0	0	0	0	0	0	1	0	1	1	0	0	0	0	0	0	0
40	0	0	0	0	1	1	0	0	0	0	0	0	0	1	0	0	0	0	0	0	0	0	0	0	0	0	0	1	1	0	1	1	0	0	0	1	0	0	1	0
41	0	0	0	0	0	0	0	0	0	0	0	1	0	0	0	0	0	2	0	2	4	0	0	1	1	0	0	1	0	0	0	0	0	0	0	0	1	0	0	0
42	0	0	0	0	0	0	0	0	1	0	0	0	2	0	0	0	1	0	0	0	0	0	0	0	2	0	0	1	1	0	0	0	1	0	0	0	1	0	1	1
43	0	0	1	0	1	0	1	0	0	0	0	0	0	0	0	0	1	0	1	0	1	0	0	1	0	1	0	0	0	4	0	0	0	1	1	1	0	0	0	0
44	0	0	0	0	0	1	0	0	0	0	0	1	0	0	0	0	0	0	0	0	0	1	2	0	0	0	1	0	0	2	0	2	1	0	1	1	0	0	0	1
45	2	0	0	0	0	0	0	1	1	1	0	0	0	0	0	0	0	0	0	1	0	0	1	1	1	0	0	2	1	0	1	0	0	1	0	1	0	2	1	0
46	0	0	0	0	0	0	0	0	1	1	0	1	0	0	0	0	0	0	0	0	1	1	1	0	0	1	1	2	2	1	2	1	1	0	0	3	0	1	0	1
47	0	0	1	0	0	0	0	0	0	1	0	0	1	0	0	0	0	1	0	1	0	2	0	1	1	0	2	2	2	2	0	0	0	1	0	0	0	1	1	1
48	1	1	1	1	1	0	0	0	0	0	0	0	0	0	0	1	0	0	1	1	1	0	0	0	0	1	1	2	4	1	1	0	0	1	0	0	1	0	2	1
49	0	0	0	0	0	0	1	1	0	0	0	0	0	1	1	0	0	0	1	2	1	1	2	0	1	1	0	3	1	1	0	1	0	0	0	3	2	0	3	1
50	0	1	1	0	1	0	0	1	0	0	1	1	2	1	2	0	0	1	1	0	0	1	0	0	1	1	2	4	0	2	0	2	1	0	0	2	0	3	0	1
51	0	0	1	2	0	0	0	0	1	0	1	0	1	0	1	0	0	1	0	0	4	2	1	2	0	0	0	4	0	2	2	2	2	0	0	4	2	1	2	1
52	1	0	0	1	0	1	0	1	1	1	0	0	2	0	1	0	0	1	1	0	0	0	0	0	0	1	1	2	1	1	4	1	4	0	0	1	1	2	2	0
53	0	1	1	0	0	0	1	1	0	0	3	2	1	1	0	0	0	0	1	0	0	0	0	0	0	0	0	3	2	1	3	0	2	1	2	1	0	1	0	1
54	0	0	0	2	0	1	2	0	0	1	0	0	0	0	0	0	2	3	0	0	1	0	0	2	2	0	0	2	5	0	1	2	2	4	3	1	2	0	1	1
55	0	0	0	1	0	1	0	2	0	2	1	0	0	3	0	0	1	0	1	0	1	0	0	0	0	2	0	2	2	2	0	2	0	0	1	1	2	0	1	1
56	0	2	0	1	0	0	2	0	1	1	1	0	1	0	1	0	2	0	0	0	0	0	2	1	0	0	0	1	2	2	1	2	2	2	2	0	0	0	1	3
57	0	1	0	1	0	0	2	0	0	0	0	1	0	0	0	1	1	1	4	0	2	0	1	0	1	0	1	1	1	2	2	1	1	2	1	0	0	4	2	3
58	0	0	0	0	1	0	0	0	1	0	0	0	0	0	1	0	0	1	0	0	1	1	0	1	0	0	0	3	5	2	1	4	3	1	0	0	4	3	2	2
59	0	0	0	0	0	0	1	0	1	3	0	0	0	0	1	2	0	2	0	1	0	1	0	0	0	0	0	0	0	3	1	1	2	1	1	1	1	7	1	1
60	0	0	0	0	0	0	1	0	0	1	1	2	0	0	0	2	1	0	0	0	0	0	0	1	1	0	0	1	1	0	1	0	0	1	1	1	3	2	2	1
61	0	0	1	0	0	1	1	1	3	1	0	0	0	0	0	0	2	0	0	2	0	2	0	1	1	0	1	1	3	0	1	3	0	1	0	3	0	1	2	2
62	0	1	0	0	0	0	0	1	0	0	0	0	0	2	0	1	0	0	0	0	0	2	2	0	0	0	2	0	2	1	3	0	1	3	0	1	3	1	1	2
63	2	0	1	0	1	0	2	0	0	0	3	2	1	0	0	0	0	0	0	0	0	0	3	0	0	2	0	5	1	1	2	1	2	1	1	0	1	1	0	2
64	0	0	0	1	0	0	1	1	0	0	0	0	0	0	2	1	1	2	0	0	2	3	1	0	0	0	0	0	4	0	1	0	1	2	2	2	0	1	3	0
65	0	1	0	1	0	1	1	0	0	0	0	0	1	0	2	0	1	0	0	0	1	0	1	2	0	0	0	2	2	2	0	1	2	2	0	2	0	3	3	2
66	0	0	1	0	0	0	0	0	0	1	0	1	0	0	1	0	0	1	0	3	0	0	0	0	0	0	0	1	2	2	2	0	0	3	0	2	2	1	2	2
67	0	0	0	1	0	1	0	0	0	0	1	0	0	0	0	0	0	0	0	1	1	0	0	0	0	0	1	1	2	0	1	0	2	0	1	0	4	2	0	2
68	0	0	0	1	2	0	0	0	1	1	0	1	1	0	0	0	1	0	1	1	2	0	1	0	0	1	0	4	2	0	1	4	1	0	2	1	1	1	1	2
69	0	0	0	0	0	0	0	0	0	0	1	1	0	0	0	1	0	0	0	1	0	0	0	1	0	0	0	1	1	1	1	3	0	0	2	1	1	1	0	3
70	0	1	0	0	1	0	0	0	0	1	0	0	0	1	0	0	1	0	0	0	1	0	1	2	1	0	1	1	3	3	1	1	3	1	0	1	1	1	1	2
71	1	0	0	0	0	0	0	1	0	0	0	1	1	0	0	0	0	1	0	0	0	1	0	1	0	0	0	0	0	1	0	0	0	0	1	0	1	0	1	0
72	0	0	0	0	0	0	0	0	2	0	0	0	0	0	0	0	0	2	0	2	0	0	0	0	0	0	0	1	0	2	0	3	1	0	0	2	0	1	2	0
73	0	0	0	0	0	1	0	1	0	0	0	0	0	1	1	1	0	1	0	0	1	0	1	0	0	1	0	0	1	0	1	3	0	2	2	0	1	0	0	1
74	1	0	1	1	0	0	0	0	0	0	0	0	0	0	0	0	0	0	0	1	0	0	1	0	0	1	0	1	1	1	1	2	2	0	0	0	0	0	0	0
75	0	0	0	0	0	3	0	0	0	0	1	1	0	0	0	0	0	0	0	0	0	2	0	1	3	0	0	1	0	1	0	0	0	1	1	0	0	0	0	0
76	0	0	0	0	0	0	0	0	0	0	0	0	1	0	0	0	0	1	0	0	1	1	0	0	0	0	2	0	0	1	0	1	0	0	0	0	0	1	1	0
77	0	2	0	0	0	0	0	0	0	0	0	0	0	1	0	0	0	0	0	1	0	0	0	1	0	0	1	0	1	2	0	0	0	0	0	0	2	0	0	0
78	0	0	0	1	0	0	0	0	0	0	0	0	0	0	0	0	0	0	0	1	0	0	0	0	0	0	0	0	1	0	0	0	0	0	0	0	0	1	1	0
79	0	0	0	0	0	0	0	0	0	0	0	0	0	0	0	1	0	0	0	0	0	1	0	1	1	0	0	0	0	0	0	1	0	2	0	0	2	1	2	2
80	0	1	0	0	0	0	0	0	0	0	0	0	0	0	0	0	0	0	0	0	0	1	0	0	0	0	0	0	1	0	0	0	0	1	1	0	1	2	0	0
81	0	0	0	0	0	0	0	0	0	1	0	0	0	0	0	0	0	0	0	0	0	0	0	0	0	1	0	0	0	0	0	0	0	0	0	0	0	0	0	0
82	0	0	0	0	0	0	0	0	0	0	0	0	0	0	0	0	0	0	0	1	1	0	0	0	0	0	0	1	0	0	0	0	0	0	0	0	0	0	0	1
83	0	0	0	0	0	0	0	0	0	0	0	0	0	0	0	0	0	0	0	0	0	0	0	0	0	0	0	0	0	0	0	0	0	0	0	0	0	0	0	0
84	0	0	0	0	0	0	0	0	1	0	0	0	0	0	0	0	0	0	0	0	0	0	0	0	0	0	0	0	1	0	1	1	0	0	0	0	1	0	1	0
