# Supplementary material for: Age Effects and Temporal Trends in HPV-Related and HPV-Unrelated Oral Cancer in the United States: A Multistage Carcinogenesis Modeling Analysis
Source: PLoS One. 2016 Mar 10;11(3):e0151098. doi: 10.1371/journal.pone.0151098 (PMC4786132; doi:10.1371/journal.pone.0151098)
Supplement: S16 File — (CSV) [file pone.0151098.s016.csv]

	1973	1974	1975	1976	1977	1978	1979	1980	1981	1982	1983	1984	1985	1986	1987	1988	1989	1990	1991	1992	1993	1994	1995	1996	1997	1998	1999	2000	2001	2002	2003	2004	2005	2006	2007	2008	2009	2010	2011	2012
0	0	0	0	0	0	0	0	0	0	0	0	0	0	0	0	0	0	0	0	0	0	0	0	0	0	0	0	0	0	0	0	0	0	0	0	0	0	0	0	0
1	0	0	0	0	0	0	0	0	0	0	0	0	0	0	0	0	0	0	0	0	0	0	0	0	0	0	0	0	0	0	0	0	0	0	0	0	0	0	0	0
2	0	0	0	0	0	0	0	0	0	0	0	0	0	0	0	0	0	0	0	0	0	0	0	0	0	0	0	0	0	0	0	0	0	0	0	0	0	0	0	0
3	0	0	0	0	0	0	0	0	0	0	0	0	0	0	0	0	0	0	0	0	0	0	0	0	0	0	0	0	0	0	0	0	0	0	0	0	0	0	0	0
4	0	0	0	0	0	0	0	0	0	0	0	0	0	0	0	0	0	0	0	0	0	0	0	0	0	0	0	0	0	0	0	0	0	0	0	0	0	0	0	0
5	0	0	0	0	0	0	0	0	0	0	0	0	0	0	0	0	0	0	0	0	0	0	0	0	0	0	0	0	0	0	0	0	0	0	0	0	0	0	0	0
6	0	0	0	0	0	0	0	0	0	0	0	0	0	0	0	0	0	0	0	0	0	0	0	0	0	0	0	0	0	0	0	0	0	0	0	0	0	0	0	0
7	0	0	0	0	0	0	0	0	0	0	0	0	0	0	0	0	0	0	0	0	0	0	0	0	0	0	0	0	0	0	0	0	0	0	0	0	0	0	0	0
8	0	0	0	0	0	0	0	0	0	0	0	0	0	0	0	0	0	0	0	0	0	0	0	0	0	0	0	0	0	0	0	0	0	0	0	0	0	0	0	0
9	0	0	0	0	0	0	0	0	0	0	0	0	0	0	0	0	0	0	0	0	0	0	0	0	0	0	0	0	0	0	0	0	0	0	0	0	0	0	0	0
10	0	0	0	0	0	0	0	0	0	0	0	0	0	0	0	0	0	0	0	0	0	0	0	0	0	0	0	0	0	0	0	0	0	0	0	0	0	0	0	0
11	0	0	0	0	0	0	0	0	0	0	0	0	0	0	0	0	0	0	0	0	0	0	0	0	0	0	0	0	0	0	0	0	0	0	0	0	0	0	0	0
12	0	0	0	0	0	0	0	0	0	0	0	0	0	0	0	0	0	0	0	0	0	0	0	0	0	0	0	0	0	0	0	0	0	0	0	0	0	0	1	0
13	0	0	0	0	0	0	0	0	0	0	0	0	0	0	0	0	0	0	0	0	0	0	0	0	0	0	0	0	0	0	0	0	0	0	0	0	0	0	0	0
14	0	0	0	0	0	0	0	0	0	0	0	0	0	0	0	0	0	0	0	0	0	0	0	0	0	0	0	0	0	0	0	0	0	0	0	0	0	0	0	0
15	0	0	0	0	0	0	0	0	0	0	0	0	0	0	0	0	0	0	0	0	0	0	0	0	0	0	0	0	0	0	0	0	0	0	0	0	0	0	1	1
16	0	0	0	0	0	0	0	0	0	0	0	0	0	0	0	0	0	0	0	0	0	0	0	0	0	0	0	0	0	0	0	0	0	0	0	0	0	0	0	0
17	0	0	0	0	0	0	0	0	0	0	0	0	0	0	0	0	0	0	0	0	0	0	0	0	0	0	0	0	0	0	0	0	0	0	0	0	0	0	0	0
18	0	0	0	0	0	0	0	0	0	0	0	0	0	0	0	0	0	0	0	0	0	0	0	0	0	1	1	0	0	0	0	0	0	0	0	1	0	0	0	1
19	0	0	0	0	0	0	0	0	0	1	0	0	0	0	0	0	0	0	0	0	0	0	0	0	0	0	0	0	0	0	0	0	1	0	0	2	0	0	0	0
20	0	0	0	0	0	1	0	0	1	0	0	0	0	0	0	0	0	0	0	0	0	0	0	0	0	1	0	0	0	0	0	0	1	1	1	1	1	2	0	0
21	0	0	0	0	1	0	0	0	0	0	0	0	0	0	0	0	0	0	1	0	0	0	0	0	0	0	0	1	0	0	0	0	1	1	0	1	0	0	0	0
22	0	0	0	0	0	0	0	0	0	0	0	0	0	0	0	0	0	0	0	0	0	0	0	0	0	0	1	0	1	1	0	1	0	0	1	1	0	0	1	1
23	0	0	0	0	0	0	0	0	0	0	0	0	0	0	0	0	0	0	0	1	1	0	1	0	1	0	1	0	1	0	1	0	1	0	0	1	0	1	0	1
24	0	0	1	1	0	0	0	0	0	0	0	0	0	2	0	0	0	0	1	0	0	0	0	0	0	0	0	0	0	0	0	0	1	0	1	2	0	0	1	0
25	0	0	0	0	0	0	1	1	0	0	0	0	0	1	0	2	0	0	1	1	0	1	0	0	1	0	0	1	1	3	0	0	1	1	2	2	1	0	2	1
26	0	1	0	0	0	0	0	0	0	0	0	0	0	1	0	0	0	0	0	0	1	0	2	0	0	0	0	0	1	2	1	0	0	0	1	1	2	0	0	1
27	0	0	1	0	0	0	1	0	0	0	0	0	0	0	0	0	0	0	0	1	0	0	2	0	1	0	0	0	0	1	1	0	2	0	1	3	1	1	1	0
28	0	0	1	1	0	0	0	0	1	0	0	0	0	3	1	0	0	1	0	0	0	0	2	0	0	0	0	1	2	1	0	0	3	1	0	1	1	2	1	1
29	0	0	0	1	0	0	0	0	0	1	0	0	0	0	1	1	0	1	1	0	2	0	0	2	1	1	0	1	1	5	0	0	1	2	2	1	1	2	1	1
30	0	1	0	0	0	0	0	0	0	0	1	0	1	0	0	0	0	1	0	0	0	0	0	0	0	0	1	1	1	2	0	2	0	1	2	1	1	1	1	0
31	0	1	0	0	0	0	0	0	1	0	0	0	2	0	0	0	0	0	1	0	0	1	0	0	0	2	1	0	2	0	0	1	0	1	3	1	2	1	3	1
32	0	0	0	0	1	1	0	0	0	0	1	0	1	1	0	0	1	0	0	0	1	0	1	0	0	0	0	1	4	1	3	2	2	2	1	0	2	4	4	4
33	0	0	0	0	0	0	1	0	1	0	0	0	0	0	0	0	1	0	2	1	0	0	0	1	1	0	0	0	1	0	1	2	4	2	2	3	0	2	2	1
34	0	0	0	0	0	0	1	0	0	1	0	0	1	0	0	0	0	0	1	0	1	0	0	1	0	2	0	4	2	3	3	1	3	3	0	1	1	1	2	1
35	0	0	0	0	0	0	0	0	0	3	0	1	1	0	1	0	0	1	1	0	1	2	3	1	2	1	0	1	2	1	0	1	2	1	2	4	1	2	5	2
36	0	0	0	0	0	1	0	1	0	0	0	0	0	0	0	1	1	0	0	1	0	1	0	0	1	1	2	3	3	1	3	3	1	2	4	1	3	3	2	5
37	0	0	0	0	0	1	0	0	0	2	1	0	0	2	1	1	1	1	1	0	1	2	2	0	1	0	0	4	1	2	2	3	1	2	1	3	3	5	2	2
38	0	0	1	0	0	1	1	0	1	0	0	0	3	1	1	0	3	1	0	1	0	0	0	2	0	3	0	1	1	3	4	0	1	3	4	3	1	4	0	5
39	0	0	0	0	0	0	0	0	0	0	0	0	0	0	1	0	1	0	2	1	0	0	0	0	1	1	0	4	4	2	5	3	4	5	3	2	5	1	2	4
40	0	0	0	0	1	0	0	0	0	0	1	0	0	1	1	1	0	0	0	1	2	1	1	2	1	1	0	5	3	4	5	3	2	3	4	3	3	2	3	3
41	0	1	0	0	0	0	1	0	0	1	1	0	3	0	0	0	1	0	0	0	1	1	1	1	0	0	0	2	4	4	6	4	4	10	0	4	4	1	5	1
42	0	2	1	1	0	1	0	0	0	2	1	1	0	1	1	0	1	0	1	3	1	0	2	3	0	2	2	3	5	4	1	4	2	3	1	10	3	0	1	4
43	0	1	0	0	0	0	1	1	1	0	0	0	0	0	0	0	2	0	1	0	1	1	2	1	0	3	1	2	3	4	2	7	4	2	5	3	3	4	1	4
44	0	1	0	1	0	1	1	0	1	0	0	1	1	1	1	0	0	0	0	1	1	1	0	4	3	5	0	6	5	6	0	5	1	6	2	6	5	4	4	6
45	0	0	0	2	0	1	0	1	1	0	1	2	0	1	1	0	1	2	0	1	2	2	1	1	3	2	1	8	4	6	7	3	8	4	5	4	3	8	2	6
46	1	0	0	3	1	1	2	0	0	1	0	1	2	0	0	1	0	1	1	1	2	1	2	5	2	7	4	4	3	6	4	3	3	5	4	9	3	9	3	6
47	1	0	0	1	0	0	2	1	1	2	0	1	2	1	0	0	1	1	1	2	2	2	0	1	2	1	1	2	6	4	10	2	3	7	6	4	7	4	6	7
48	1	1	3	1	1	1	2	0	1	1	0	0	1	0	1	1	1	2	0	0	3	3	3	1	3	2	1	6	4	7	2	0	7	9	6	4	8	4	3	10
49	1	0	1	0	1	1	1	0	1	1	0	2	0	0	1	1	0	1	3	2	2	0	0	2	0	3	1	4	9	7	9	9	2	11	5	11	7	4	7	6
50	2	1	2	1	3	2	0	0	0	0	1	0	1	1	2	0	0	2	0	0	0	3	0	2	2	2	4	6	8	7	7	7	7	4	7	6	9	10	3	7
51	1	1	0	1	1	0	3	2	2	1	2	1	0	3	0	3	2	1	1	1	1	1	6	4	3	2	0	8	4	11	8	6	5	8	6	9	10	7	13	8
52	2	2	0	2	1	1	1	2	1	0	3	2	0	2	2	1	1	0	3	2	0	0	2	5	2	1	6	1	5	10	4	8	6	11	10	11	6	9	7	16
53	3	2	2	2	3	2	2	0	3	1	1	0	1	0	1	0	1	2	3	3	1	2	3	2	3	1	5	7	9	6	4	6	6	5	10	10	7	8	5	13
54	0	0	2	3	3	1	3	2	0	2	1	2	1	1	0	2	1	1	0	2	1	0	2	2	3	6	4	5	9	6	5	14	9	10	8	6	9	9	11	14
55	0	2	1	1	2	1	1	4	3	3	3	1	3	1	2	1	3	4	1	2	4	1	1	1	3	3	1	2	0	5	11	7	7	5	6	18	12	13	7	5
56	0	2	3	2	2	2	2	2	3	5	4	1	0	0	1	4	3	3	0	3	7	2	3	3	2	3	2	12	9	4	8	11	7	9	6	15	12	7	7	15
57	0	4	2	2	1	1	1	1	3	1	3	2	2	2	2	1	5	3	1	2	2	4	0	1	2	4	2	9	7	7	6	5	9	13	14	15	8	7	5	9
58	3	2	6	4	2	2	4	2	4	3	1	4	0	5	1	1	2	2	1	0	4	2	1	3	5	1	2	7	9	9	5	10	9	8	11	8	9	11	10	13
59	5	5	4	2	5	1	4	5	0	2	4	1	5	2	4	0	2	1	2	3	3	6	2	2	6	1	2	5	11	8	8	7	11	12	10	7	12	18	13	14
60	2	2	2	1	1	2	0	0	0	3	1	0	2	3	0	2	1	0	3	3	1	6	2	5	2	3	2	7	6	14	6	3	8	12	11	13	11	14	15	21
61	2	3	2	4	3	2	2	0	7	3	1	2	2	4	3	3	3	2	3	5	2	7	1	2	2	6	5	5	7	7	7	10	9	12	10	10	16	13	13	15
62	0	5	2	3	2	2	2	1	2	1	7	4	1	2	3	4	3	2	2	4	4	8	4	2	7	2	4	6	7	6	8	9	10	7	15	14	27	11	15	12
63	4	1	1	1	5	2	5	2	6	1	5	4	2	4	4	1	3	0	1	3	8	5	3	4	3	1	3	8	8	9	5	6	4	10	10	6	9	5	20	12
64	1	1	0	1	3	6	4	4	2	3	2	1	6	1	2	4	2	1	1	5	0	4	6	2	1	4	3	4	8	6	8	6	6	12	10	15	9	12	13	8
65	1	1	4	4	1	6	6	4	4	0	0	2	2	6	7	3	1	6	2	5	4	2	7	4	6	7	5	4	6	6	4	8	7	6	6	15	15	9	8	18
66	2	2	1	1	0	5	1	4	0	2	3	3	2	3	5	5	4	3	4	4	4	7	2	3	1	3	2	6	10	6	9	5	6	6	8	11	11	13	6	9
67	2	2	2	0	1	1	1	3	3	2	1	3	0	4	2	2	2	4	1	3	3	3	2	2	2	1	1	1	5	9	6	4	5	11	12	9	8	16	18	8
68	0	4	1	3	2	2	2	6	0	1	1	7	3	3	6	0	3	2	1	3	4	2	4	5	3	3	1	4	3	6	8	4	9	6	7	13	5	12	11	10
69	4	2	1	5	0	1	3	1	5	0	6	5	5	1	5	4	4	2	2	7	4	10	2	2	1	5	5	8	10	3	2	14	7	15	7	7	6	11	9	11
70	0	0	1	0	2	5	2	2	3	3	0	2	3	5	4	1	3	1	2	4	2	2	7	3	7	1	2	9	5	7	11	13	8	7	9	7	10	9	8	11
71	2	1	1	3	7	0	1	2	2	2	0	1	1	7	0	1	1	0	1	2	6	2	2	6	3	5	4	6	6	12	4	11	5	6	15	7	18	4	8	14
72	2	0	1	1	0	1	1	1	4	3	1	2	6	1	2	4	4	6	4	5	1	3	10	5	2	4	3	7	3	9	8	11	8	10	5	12	11	6	15	10
73	1	4	2	0	2	0	1	1	1	2	3	3	4	4	4	2	3	0	8	4	2	6	7	3	3	2	1	9	12	8	8	8	8	12	11	12	10	8	17	12
74	1	2	3	2	0	2	2	2	3	2	4	4	2	4	3	3	3	3	1	9	3	2	6	3	6	4	3	11	6	8	4	18	10	8	6	13	9	10	5	8
75	0	2	1	1	0	4	3	2	3	2	0	2	3	2	5	2	1	1	3	3	8	7	3	1	2	8	6	11	15	4	7	5	8	10	12	9	6	15	9	6
76	1	2	1	0	1	4	0	4	1	3	1	4	5	2	3	1	2	3	1	0	4	4	5	1	4	4	4	12	9	7	4	8	3	8	11	5	9	9	14	12
77	3	2	2	2	2	1	4	1	1	1	3	4	2	1	3	1	0	2	1	1	6	6	5	2	3	5	3	6	10	9	14	10	4	11	10	13	8	11	10	14
78	1	2	1	2	1	0	3	2	2	0	1	1	5	2	2	2	3	1	2	4	2	4	3	3	5	4	8	10	16	18	9	4	12	9	11	7	6	7	9	12
79	1	0	2	0	2	2	1	2	3	4	2	0	1	4	1	6	3	0	2	2	8	3	6	6	1	4	10	9	11	5	9	5	9	6	15	7	10	8	10	4
80	1	1	1	1	1	2	2	1	3	1	1	0	0	1	2	1	0	0	2	2	10	5	2	5	4	6	5	14	4	9	4	11	11	9	2	16	6	9	10	6
81	0	1	1	0	0	1	1	0	1	2	1	2	0	1	5	2	4	2	1	2	4	3	3	5	1	2	5	8	12	6	18	7	5	9	13	10	15	9	9	10
82	0	1	0	0	2	0	1	0	2	2	0	2	1	2	1	3	2	1	3	3	2	1	2	1	1	2	1	8	10	7	7	8	6	9	5	6	3	7	8	14
83	1	0	0	1	1	0	1	3	0	2	0	1	2	1	0	2	2	0	1	1	3	2	4	5	1	3	3	6	6	6	7	4	11	9	8	4	8	7	7	12
84	0	2	1	0	2	0	1	0	1	1	1	1	2	0	3	0	1	1	3	2	1	0	2	3	5	3	3	8	10	5	5	9	4	11	10	7	7	9	11	3
