# Supplementary material for: Age Effects and Temporal Trends in HPV-Related and HPV-Unrelated Oral Cancer in the United States: A Multistage Carcinogenesis Modeling Analysis
Source: PLoS One. 2016 Mar 10;11(3):e0151098. doi: 10.1371/journal.pone.0151098 (PMC4786132; doi:10.1371/journal.pone.0151098)
Supplement: S17 File — (CSV) [file pone.0151098.s017.csv]

	1973	1974	1975	1976	1977	1978	1979	1980	1981	1982	1983	1984	1985	1986	1987	1988	1989	1990	1991	1992	1993	1994	1995	1996	1997	1998	1999	2000	2001	2002	2003	2004	2005	2006	2007	2008	2009	2010	2011	2012
0	0	0	0	0	0	0	0	0	0	0	0	0	0	0	0	0	0	0	0	0	0	0	0	0	0	0	0	0	0	0	0	0	0	0	0	0	0	0	0	0
1	0	0	0	0	0	0	0	0	0	0	0	0	0	0	0	0	0	0	0	0	0	0	0	0	0	0	0	0	0	0	0	0	0	0	0	0	0	0	0	0
2	0	0	0	0	0	0	0	0	0	0	0	0	0	0	0	0	0	0	0	0	0	0	0	0	0	0	0	0	0	0	0	0	0	0	0	0	0	0	0	0
3	0	0	0	0	0	0	0	0	0	0	0	0	0	0	0	0	0	0	0	0	0	0	0	0	0	0	0	0	0	0	0	0	0	0	0	0	0	0	0	0
4	0	0	0	0	0	0	0	0	0	0	0	0	0	0	0	0	0	0	0	0	0	0	0	0	0	0	0	0	0	0	0	0	0	0	0	0	0	0	0	0
5	0	0	0	0	0	0	0	0	0	0	0	0	0	0	0	0	0	0	0	0	0	0	0	0	0	0	0	0	0	0	0	0	0	0	0	0	0	0	0	0
6	0	0	0	0	0	0	0	0	0	0	0	0	0	0	0	0	0	0	0	0	0	0	0	0	0	0	0	0	0	0	0	0	0	0	0	0	0	0	0	0
7	0	0	0	0	0	0	0	0	0	0	0	0	0	0	0	0	0	0	0	0	0	0	0	0	0	0	0	0	0	0	0	0	0	0	0	0	0	0	0	0
8	0	0	0	0	0	0	0	0	0	0	0	0	0	0	0	0	0	0	0	0	0	0	0	0	0	0	0	0	0	0	0	0	0	0	0	0	0	0	0	0
9	0	0	0	0	0	0	0	0	0	0	0	0	0	0	0	0	0	0	0	0	0	0	0	0	0	0	0	0	0	0	0	0	0	0	0	0	0	0	0	0
10	0	0	0	0	0	0	0	0	0	0	0	0	0	0	0	0	0	0	0	0	0	0	0	0	0	0	0	0	0	0	0	0	0	0	0	0	0	0	0	0
11	0	0	0	0	0	0	0	0	0	0	0	0	0	0	0	0	0	0	0	0	0	0	0	0	0	0	0	0	0	0	0	0	0	0	0	0	0	0	0	0
12	0	0	0	0	0	0	0	0	0	0	0	0	0	0	0	0	0	0	0	0	0	0	0	0	0	0	0	0	0	0	0	0	0	0	0	0	0	0	0	0
13	0	0	0	0	0	0	0	0	0	0	0	0	0	0	0	0	0	0	0	0	0	0	0	0	0	0	0	0	0	0	0	0	0	0	0	0	0	0	0	0
14	0	0	0	0	0	0	0	0	0	0	0	0	0	0	0	0	0	0	0	0	0	0	0	0	0	1	0	0	0	0	0	0	0	1	0	0	0	0	0	0
15	0	0	0	0	0	0	0	0	0	0	0	0	0	0	0	0	0	0	0	0	0	0	0	0	0	0	0	1	0	0	0	0	0	0	0	0	0	0	0	0
16	0	0	0	0	0	0	0	0	0	0	0	0	0	0	0	0	0	0	0	0	0	0	0	0	0	0	0	0	0	0	0	0	0	0	0	0	1	0	0	0
17	0	1	0	0	0	0	0	0	0	0	1	0	0	0	0	0	0	0	1	0	0	0	0	0	0	0	0	0	0	0	0	0	0	1	0	0	0	0	0	0
18	0	0	0	0	0	0	0	0	0	0	0	0	0	0	0	0	0	0	0	1	0	0	1	0	0	0	0	0	0	1	0	0	0	0	0	0	0	0	0	0
19	0	0	0	0	0	0	0	0	0	0	0	0	0	0	0	0	0	0	0	0	0	1	0	0	0	0	0	0	1	0	0	1	1	0	0	0	0	0	0	1
20	0	1	0	0	0	0	0	0	0	0	0	0	0	0	0	1	0	0	0	0	1	0	0	0	0	0	0	2	0	0	0	0	1	0	1	1	0	1	0	1
21	0	0	0	3	0	0	0	0	0	0	0	0	0	0	1	1	0	0	0	1	0	0	0	0	0	0	0	0	0	0	0	0	1	0	1	0	0	2	0	0
22	0	0	1	0	0	0	0	0	0	0	0	0	0	0	0	0	0	0	0	0	0	0	0	0	0	0	1	0	0	0	0	1	0	0	0	0	0	1	1	0
23	0	0	1	0	0	0	0	0	0	0	0	0	0	0	0	0	0	0	0	1	1	0	0	1	1	1	1	0	1	1	1	0	1	0	0	0	0	2	1	1
24	0	0	0	1	1	0	0	0	0	0	1	0	0	0	1	0	0	0	0	0	0	0	2	0	0	0	0	0	1	2	1	0	0	0	1	2	0	0	2	0
25	0	0	0	0	0	0	0	0	1	0	0	0	0	0	0	0	0	0	0	0	0	0	0	0	0	1	0	1	0	1	3	1	0	4	0	0	1	1	3	0
26	0	0	2	0	0	0	1	0	1	2	0	1	0	0	0	0	0	0	1	0	1	0	0	1	0	0	0	1	0	1	4	1	2	1	0	0	2	0	0	3
27	0	0	0	0	0	1	0	0	0	0	0	1	0	0	0	0	0	0	0	0	0	0	0	0	0	0	0	1	1	1	3	0	0	1	3	1	3	0	2	2
28	2	0	0	0	0	0	0	0	0	1	0	0	0	0	0	0	0	1	0	1	0	0	0	0	0	0	1	2	0	1	0	0	0	1	3	0	0	3	2	2
29	0	0	0	0	0	0	0	1	1	1	0	1	0	1	1	0	0	0	0	2	3	2	0	0	1	0	2	3	2	0	0	4	1	4	0	3	0	1	3	1
30	0	0	0	0	1	0	0	0	2	1	0	1	1	1	0	2	0	1	0	1	0	1	2	1	2	1	0	0	3	2	1	0	0	2	1	3	1	4	0	2
31	1	1	0	0	0	0	0	1	0	0	0	1	1	2	0	0	0	1	1	0	0	2	1	1	0	0	0	2	1	2	2	0	2	0	2	5	2	2	1	3
32	0	0	0	1	0	0	0	0	0	0	1	1	1	0	1	0	0	2	1	0	0	0	0	1	2	2	2	2	3	1	1	0	1	2	2	1	5	0	0	2
33	0	1	0	0	2	1	1	1	0	2	1	0	0	1	1	0	1	1	0	0	0	0	0	5	0	0	4	2	4	2	5	2	0	2	0	2	4	1	1	2
34	0	0	1	0	0	1	0	1	0	0	2	0	1	0	1	0	1	0	0	1	1	1	2	1	5	0	0	2	3	1	2	1	1	0	5	4	2	1	2	0
35	0	0	0	1	0	0	1	0	0	0	1	1	0	0	1	0	0	3	1	0	0	1	3	1	0	1	1	4	0	6	5	2	5	2	3	0	4	4	1	3
36	0	0	0	1	0	0	0	0	1	0	1	0	1	1	1	2	2	2	2	0	2	1	5	0	4	1	0	6	3	4	1	4	7	4	2	3	3	0	2	1
37	0	0	0	0	1	1	0	2	0	1	1	0	1	1	0	1	4	4	0	2	2	3	2	1	3	1	4	1	3	6	3	2	0	3	7	7	5	3	2	2
38	0	0	0	1	0	0	0	2	1	3	1	0	1	0	2	0	1	0	1	1	1	1	5	1	1	1	3	2	1	0	3	3	2	3	5	2	6	5	1	3
39	1	0	0	0	0	1	1	2	0	1	1	1	1	1	0	1	3	1	1	2	2	3	0	2	3	1	2	4	4	3	4	4	4	6	4	3	1	2	2	2
40	0	1	1	0	0	0	0	0	1	0	1	0	0	0	1	2	3	1	1	1	2	2	4	3	2	1	4	5	8	6	3	3	5	9	3	4	8	3	5	3
41	0	0	1	1	1	1	0	1	0	1	0	1	0	2	1	0	2	5	0	2	2	1	2	2	0	2	2	7	6	6	5	7	2	4	4	8	3	6	5	4
42	0	3	2	0	0	0	3	0	1	5	0	1	2	0	1	1	2	3	1	1	1	1	2	4	5	2	2	5	4	8	7	5	4	5	7	5	5	6	3	7
43	0	2	2	3	1	1	1	2	0	1	0	1	2	1	1	0	1	1	0	2	3	3	3	1	3	3	5	10	12	9	5	9	5	7	6	9	6	9	6	2
44	0	0	1	0	1	1	1	1	3	1	1	1	5	0	1	0	3	2	3	0	2	1	2	2	0	2	4	5	6	14	8	13	8	7	9	7	7	8	7	6
45	0	1	0	2	1	1	2	0	1	1	1	2	4	2	1	1	2	0	3	3	2	1	2	0	8	1	5	20	7	4	3	11	6	13	10	10	7	6	12	13
46	2	2	0	1	1	0	2	0	2	0	0	3	4	2	0	5	1	2	2	0	7	6	2	3	6	5	3	6	4	12	11	9	10	7	12	8	15	9	6	8
47	1	0	2	1	2	1	1	2	0	1	2	3	1	2	1	0	3	1	3	2	1	3	8	0	7	4	2	14	11	20	5	10	12	12	3	10	10	4	13	14
48	2	2	2	6	0	4	4	1	0	2	0	4	0	1	5	0	3	1	5	3	2	1	4	5	3	6	5	8	4	11	11	11	10	9	11	11	15	11	12	15
49	1	1	0	2	2	2	3	5	3	1	1	1	4	3	2	4	1	3	4	3	8	2	2	12	3	3	2	9	8	13	7	21	7	10	10	13	7	16	12	12
50	5	4	2	4	0	5	1	1	2	0	2	2	0	4	5	2	4	1	3	4	5	6	5	3	5	6	1	16	15	13	10	11	14	11	14	9	10	11	15	10
51	2	4	0	3	4	4	1	1	3	1	4	1	1	4	5	4	3	2	2	6	5	11	3	9	4	6	3	11	19	16	18	13	10	11	12	13	17	18	16	23
52	4	1	1	2	3	0	0	5	2	2	5	4	5	6	0	5	2	2	2	1	5	2	6	4	5	5	6	16	13	12	13	21	17	17	14	14	20	14	13	19
53	7	2	3	3	3	4	1	3	2	1	3	8	4	1	3	3	0	1	3	1	3	0	7	4	7	8	4	17	13	9	13	7	8	17	15	20	16	22	21	27
54	2	3	5	8	7	2	4	3	4	3	2	4	2	3	4	4	1	3	4	7	8	7	6	4	6	5	4	9	11	10	7	16	14	16	18	14	21	20	26	9
55	7	1	3	5	4	1	5	5	6	5	4	5	5	2	2	5	5	4	1	2	6	2	3	4	3	3	1	11	16	14	20	14	19	19	21	18	17	25	24	20
56	1	1	5	4	4	7	7	3	7	0	3	5	2	2	2	6	5	4	6	3	7	6	4	13	1	5	2	13	10	25	13	14	15	15	13	17	21	18	25	25
57	6	3	8	3	0	6	5	4	5	5	5	0	4	3	6	7	3	3	4	3	7	3	9	3	6	3	14	13	14	13	20	18	16	15	19	22	25	14	23	30
58	2	3	7	5	4	3	8	5	3	6	4	3	10	7	3	1	3	5	3	4	4	4	6	4	7	3	5	9	13	12	17	16	23	11	13	21	14	22	22	18
59	1	5	6	8	4	5	4	1	8	1	4	7	4	5	8	4	4	2	4	7	6	3	4	4	5	7	7	9	9	20	8	20	14	35	12	27	18	23	27	23
60	7	3	5	7	5	3	5	7	3	3	5	4	4	8	7	4	5	2	3	4	3	4	2	3	6	2	4	7	14	11	12	12	16	24	27	20	25	21	17	23
61	2	4	6	8	9	2	1	4	9	3	10	6	5	10	5	5	6	8	4	5	5	8	7	7	5	10	7	14	8	14	18	12	13	10	15	18	21	17	19	22
62	5	5	2	8	6	9	9	8	8	3	5	4	0	3	6	4	2	1	6	7	4	3	5	9	4	3	8	20	14	22	12	13	16	22	20	16	19	18	16	19
63	5	8	2	4	3	4	10	1	2	6	3	5	3	5	10	5	5	5	4	9	5	7	4	6	7	7	5	10	17	14	10	16	12	17	13	12	22	20	35	22
64	4	3	4	2	5	7	6	6	7	6	9	9	3	1	8	1	4	4	3	7	6	4	8	6	4	5	9	7	10	20	18	14	18	15	18	23	16	13	23	17
65	3	4	6	7	4	8	4	2	3	6	7	1	6	9	2	6	4	12	5	8	5	5	5	5	6	11	5	10	13	19	6	14	12	12	15	15	21	17	12	26
66	6	8	4	5	5	5	3	4	5	2	4	6	10	5	5	5	4	5	2	6	3	7	5	3	5	6	9	11	9	12	14	14	7	17	11	12	22	17	19	17
67	1	3	2	0	4	3	6	3	3	7	12	7	3	3	7	1	3	2	3	4	9	4	4	5	7	7	2	14	17	15	10	17	11	17	9	16	18	20	22	22
68	5	4	4	3	5	7	9	3	1	1	6	7	4	3	6	6	6	6	4	9	3	4	4	7	3	3	6	15	6	17	15	5	9	17	10	16	11	12	21	19
69	0	2	4	5	6	2	3	6	3	7	2	10	3	10	5	1	5	4	4	8	3	8	6	9	4	2	5	11	10	7	9	12	6	17	13	11	20	21	18	29
70	0	3	6	3	8	3	1	2	3	5	4	6	4	5	7	2	1	7	3	7	9	8	7	9	5	6	4	17	13	8	12	13	12	6	14	10	20	20	20	13
71	0	5	5	2	1	1	3	2	5	7	4	6	3	6	1	2	4	4	2	4	8	5	8	4	7	5	2	11	13	17	12	7	6	14	10	10	18	14	13	11
72	1	3	2	3	0	0	4	9	2	1	1	6	3	4	2	5	6	4	2	7	6	3	8	4	2	6	9	8	12	19	13	11	13	9	10	10	16	14	9	8
73	2	4	1	3	2	0	2	2	3	5	6	1	4	1	2	6	6	4	3	6	7	4	6	3	5	5	10	9	15	11	13	16	10	9	11	8	18	14	18	15
74	3	1	4	3	3	1	0	3	1	1	3	0	2	2	2	6	2	9	8	1	9	6	2	5	9	5	3	10	17	16	11	11	7	10	8	10	6	10	8	10
75	1	4	3	4	0	2	1	5	3	1	3	4	1	1	2	4	4	3	1	4	2	7	5	5	4	5	3	16	11	9	13	12	11	11	15	9	11	12	12	8
76	0	3	1	2	3	0	1	1	1	4	2	8	0	2	3	3	3	4	0	4	4	6	5	1	7	2	5	6	6	9	16	11	8	12	15	10	10	12	6	15
77	0	5	1	4	0	4	2	1	4	2	2	2	2	2	1	4	1	2	1	7	2	4	4	9	4	6	2	10	11	10	6	6	12	11	8	9	10	12	11	8
78	4	0	1	0	0	1	3	2	1	2	1	4	2	2	1	1	4	0	3	9	5	4	2	5	4	3	2	10	4	8	8	7	10	6	10	11	10	6	12	10
79	4	0	1	0	1	2	2	3	1	1	1	1	2	3	3	2	0	0	2	6	2	2	4	4	6	5	4	8	9	6	6	9	5	8	5	10	4	7	9	6
80	1	2	2	0	3	1	1	1	0	3	3	2	1	0	1	1	0	2	2	8	5	4	5	2	4	4	7	9	6	8	4	8	11	5	4	7	8	11	9	14
81	1	0	0	0	1	1	3	0	3	2	0	3	1	0	1	1	1	0	1	4	2	2	4	5	2	1	3	5	4	5	6	8	4	8	11	10	8	7	7	10
82	2	1	0	3	0	1	1	1	2	0	0	1	3	0	1	0	3	1	0	2	3	4	6	4	3	4	6	9	2	6	7	10	4	4	10	5	13	9	6	8
83	0	2	0	2	2	2	0	1	0	0	0	1	2	0	1	1	0	2	2	2	2	1	1	5	1	1	0	3	3	7	4	4	5	2	9	10	8	7	5	12
84	1	4	0	0	1	1	0	0	1	0	1	1	1	1	1	2	0	0	2	0	0	2	1	0	3	3	0	1	5	12	5	2	4	7	5	4	4	4	7	9
